# Supplementary material for: Evolution of gut microbiota across honeybee species revealed by comparative metagenomics
Source: Nat Commun. 2025 Oct 13;16:9069. doi: 10.1038/s41467-025-64115-5 (PMC12518797; doi:10.1038/s41467-025-64115-5)
Supplement: Supplementary file 4 — Dataset 2 [file 41467_2025_64115_MOESM4_ESM.xlsx]

## Sheet: Data S2
Supplementary Data 2: Metadata about MAGs including fields (in bold) required by the MIMAG standards														GTDB-tk annotation							dRep clustering
		ID	Completeness	Contamination	Size (bases)	number of scaffolds	N50_scaffolds	Mean_scaffold_length	Longest_scaffold	# predicted genes	Size (Mbases)	Sample	Quality (based on > 90 and < 5 for high; > 50 and <5 for )	Domain	Phylum	Class	Order	Family	Genus	Species	Score	magOTU	Representative	completeness	contamination	N50	N50 range	Host	# MAGs in cluster	MAG_species_name_final	analysis project type	tax id	assembly software	annotation	assembly quality	completeness score	contamination score	completeness software	16S recovered	16S recovery software	bin parameters	binning software	mag coverage software
		M4-1_4	50.86	0	1719256	26	119611	66125	226096	1493	1.72M	M4-1	medium	d__Bacteria	p__Pseudomonadota	c__Alphaproteobacteria	o__Rhizobiales	f__Rhizobiaceae	g__Bartonella_A	s__Bartonella_A sp016102285	52.4489	63_1	1	50.86	0	119611	100-200Kb	Apis mellifera	1	Bartonella_A sp016102285	genome from metagenome	multi-marker approach	spades (v3.15.3)	Prodigal (v2.6.3)+Custom Filtering+DRAM (v1.4.6)	med	Medium Quality Draft	Medium Quality Draft	CheckM (v1.1.3)	no	barrnap	kmer+coverage	metabat	bwa
		D1-1_17	100	0.54	2498888	27	120964	92551	636822	2231	2.5M	D1-1	high	d__Bacteria	p__Bacteroidota	c__Bacteroidia	o__Flavobacteriales	f__Weeksellaceae	g__Apibacter	s__Apibacter adventoris	99.871	46_1	0	100	0.54	120964	100-200Kb	Apis dorsata	31	Apibacter adventoris	genome from metagenome	multi-marker approach	spades (v3.15.3)	Prodigal (v2.6.3)+Custom Filtering+DRAM (v1.4.6)	med	High Quality Draft	Medium Quality Draft	CheckM (v1.1.3)	no	barrnap	kmer+coverage	metabat	bwa
		D1-2_27	100	0	2599546	18	237514	144419	652028	2363	2.6M	D1-2	high	d__Bacteria	p__Bacteroidota	c__Bacteroidia	o__Flavobacteriales	f__Weeksellaceae	g__Apibacter	s__Apibacter adventoris	102.721	46_1	0	100	0	237514	200-500Kb	Apis dorsata	31	Apibacter adventoris	genome from metagenome	multi-marker approach	spades (v3.15.3)	Prodigal (v2.6.3)+Custom Filtering+DRAM (v1.4.6)	med	High Quality Draft	Medium Quality Draft	CheckM (v1.1.3)	no	barrnap	kmer+coverage	metabat	bwa
		D1-3_10	93.55	0	2121721	300	9189	7072	59833	2075	2.12M	D1-3	high	d__Bacteria	p__Bacteroidota	c__Bacteroidia	o__Flavobacteriales	f__Weeksellaceae	g__Apibacter	s__Apibacter adventoris	95.5602	46_1	0	93.55	0	9189	<10Kb	Apis dorsata	31	Apibacter adventoris	genome from metagenome	multi-marker approach	spades (v3.15.3)	Prodigal (v2.6.3)+Custom Filtering+DRAM (v1.4.6)	med	High Quality Draft	Medium Quality Draft	CheckM (v1.1.3)	no	barrnap	kmer+coverage	metabat	bwa
		D1-4_23	100	1.08	2520807	13	225703	193908	776332	2232	2.52M	D1-4	high	d__Bacteria	p__Bacteroidota	c__Bacteroidia	o__Flavobacteriales	f__Weeksellaceae	g__Apibacter	s__Apibacter adventoris	97.3087	46_1	0	100	1.08	225703	200-500Kb	Apis dorsata	31	Apibacter adventoris	genome from metagenome	multi-marker approach	spades (v3.15.3)	Prodigal (v2.6.3)+Custom Filtering+DRAM (v1.4.6)	med	High Quality Draft	Medium Quality Draft	CheckM (v1.1.3)	no	barrnap	kmer+coverage	metabat	bwa
		D1-5_46	98.39	0.1	2415515	76	48572	31783	131470	2145	2.42M	D1-5	high	d__Bacteria	p__Bacteroidota	c__Bacteroidia	o__Flavobacteriales	f__Weeksellaceae	g__Apibacter	s__Apibacter adventoris	100.263	46_1	0	98.39	0.1	48572	10-50Kb	Apis dorsata	31	Apibacter adventoris	genome from metagenome	multi-marker approach	spades (v3.15.3)	Prodigal (v2.6.3)+Custom Filtering+DRAM (v1.4.6)	med	High Quality Draft	Medium Quality Draft	CheckM (v1.1.3)	no	barrnap	kmer+coverage	metabat	bwa
		D2-1_14	67.21	0	1555961	344	5103	4523	20362	1691	1.56M	D2-1	medium	d__Bacteria	p__Bacteroidota	c__Bacteroidia	o__Flavobacteriales	f__Weeksellaceae	g__Apibacter	s__Apibacter adventoris	69.0911	46_1	0	67.21	0	5103	<10Kb	Apis dorsata	31	Apibacter adventoris	genome from metagenome	multi-marker approach	spades (v3.15.3)	Prodigal (v2.6.3)+Custom Filtering+DRAM (v1.4.6)	med	Medium Quality Draft	Medium Quality Draft	CheckM (v1.1.3)	no	barrnap	kmer+coverage	metabat	bwa
		D2-2_7	98.92	1.08	2484853	62	60807	40078	318574	2249	2.48M	D2-2	high	d__Bacteria	p__Bacteroidota	c__Bacteroidia	o__Flavobacteriales	f__Weeksellaceae	g__Apibacter	s__Apibacter adventoris	95.9434	46_1	0	98.92	1.08	60807	50-100Kb	Apis dorsata	31	Apibacter adventoris	genome from metagenome	multi-marker approach	spades (v3.15.3)	Prodigal (v2.6.3)+Custom Filtering+DRAM (v1.4.6)	med	High Quality Draft	Medium Quality Draft	CheckM (v1.1.3)	no	barrnap	kmer+coverage	metabat	bwa
		D2-3_6	100	1.08	2530124	17	199058	148830	465542	2248	2.53M	D2-3	high	d__Bacteria	p__Bacteroidota	c__Bacteroidia	o__Flavobacteriales	f__Weeksellaceae	g__Apibacter	s__Apibacter adventoris	97.2799	46_1	0	100	1.08	199058	100-200Kb	Apis dorsata	31	Apibacter adventoris	genome from metagenome	multi-marker approach	spades (v3.15.3)	Prodigal (v2.6.3)+Custom Filtering+DRAM (v1.4.6)	med	High Quality Draft	Medium Quality Draft	CheckM (v1.1.3)	no	barrnap	kmer+coverage	metabat	bwa
		D2-5_18	100	0	2567764	18	356159	142653	642813	2325	2.57M	D2-5	high	d__Bacteria	p__Bacteroidota	c__Bacteroidia	o__Flavobacteriales	f__Weeksellaceae	g__Apibacter	s__Apibacter adventoris	102.808	46_1	0	100	0	356159	200-500Kb	Apis dorsata	31	Apibacter adventoris	genome from metagenome	multi-marker approach	spades (v3.15.3)	Prodigal (v2.6.3)+Custom Filtering+DRAM (v1.4.6)	med	High Quality Draft	Medium Quality Draft	CheckM (v1.1.3)	no	barrnap	kmer+coverage	metabat	bwa
		D3-1_22	100	0	2471690	28	121213	88274	469745	2215	2.47M	D3-1	high	d__Bacteria	p__Bacteroidota	c__Bacteroidia	o__Flavobacteriales	f__Weeksellaceae	g__Apibacter	s__Apibacter adventoris	102.57	46_1	0	100	0	121213	100-200Kb	Apis dorsata	31	Apibacter adventoris	genome from metagenome	multi-marker approach	spades (v3.15.3)	Prodigal (v2.6.3)+Custom Filtering+DRAM (v1.4.6)	med	High Quality Draft	Medium Quality Draft	CheckM (v1.1.3)	no	barrnap	kmer+coverage	metabat	bwa
		D3-2_1	100	1.08	2492070	44	102720	56637	419797	2252	2.49M	D3-2	high	d__Bacteria	p__Bacteroidota	c__Bacteroidia	o__Flavobacteriales	f__Weeksellaceae	g__Apibacter	s__Apibacter adventoris	97.1335	46_1	0	100	1.08	102720	100-200Kb	Apis dorsata	31	Apibacter adventoris	genome from metagenome	multi-marker approach	spades (v3.15.3)	Prodigal (v2.6.3)+Custom Filtering+DRAM (v1.4.6)	med	High Quality Draft	Medium Quality Draft	CheckM (v1.1.3)	no	barrnap	kmer+coverage	metabat	bwa
		D3-3_14	97.85	0.2	2293100	220	16025	10423	72459	2206	2.29M	D3-3	high	d__Bacteria	p__Bacteroidota	c__Bacteroidia	o__Flavobacteriales	f__Weeksellaceae	g__Apibacter	s__Apibacter adventoris	98.9843	46_1	0	97.85	0.2	16025	10-50Kb	Apis dorsata	31	Apibacter adventoris	genome from metagenome	multi-marker approach	spades (v3.15.3)	Prodigal (v2.6.3)+Custom Filtering+DRAM (v1.4.6)	med	High Quality Draft	Medium Quality Draft	CheckM (v1.1.3)	no	barrnap	kmer+coverage	metabat	bwa
		D3-4_17	100	0	2500503	18	270641	138916	650810	2241	2.5M	D3-4	high	d__Bacteria	p__Bacteroidota	c__Bacteroidia	o__Flavobacteriales	f__Weeksellaceae	g__Apibacter	s__Apibacter adventoris	102.748	46_1	0	100	0	270641	200-500Kb	Apis dorsata	31	Apibacter adventoris	genome from metagenome	multi-marker approach	spades (v3.15.3)	Prodigal (v2.6.3)+Custom Filtering+DRAM (v1.4.6)	med	High Quality Draft	Medium Quality Draft	CheckM (v1.1.3)	no	barrnap	kmer+coverage	metabat	bwa
		C3-1_14	50.95	0.17	688369	277	2797	2485	7737	944	0.69M	C3-1	medium	d__Bacteria	p__Bacillota	c__Bacilli	o__Lactobacillales	f__Lactobacillaceae	g__Bombilactobacillus	s__Bombilactobacillus mellis	50.8733	36_2	1	50.95	0.17	2797	<10Kb	Apis cerana	1	Bombilactobacillus mellis-36_2	genome from metagenome	multi-marker approach	spades (v3.15.3)	Prodigal (v2.6.3)+Custom Filtering+DRAM (v1.4.6)	med	Medium Quality Draft	Medium Quality Draft	CheckM (v1.1.3)	no	barrnap	kmer+coverage	metabat	bwa
		D4-5_17	92.47	1.17	2249881	271	11027	8302	51524	2239	2.25M	D4-5	high	d__Bacteria	p__Bacteroidota	c__Bacteroidia	o__Flavobacteriales	f__Weeksellaceae	g__Apibacter	s__Apibacter adventoris	88.6712	46_1	0	92.47	1.17	11027	10-50Kb	Apis dorsata	31	Apibacter adventoris	genome from metagenome	multi-marker approach	spades (v3.15.3)	Prodigal (v2.6.3)+Custom Filtering+DRAM (v1.4.6)	med	High Quality Draft	Medium Quality Draft	CheckM (v1.1.3)	no	barrnap	kmer+coverage	metabat	bwa
		D5-1_8	100	1.08	2460692	41	95168	60016	232548	2203	2.46M	D5-1	high	d__Bacteria	p__Bacteroidota	c__Bacteroidia	o__Flavobacteriales	f__Weeksellaceae	g__Apibacter	s__Apibacter adventoris	97.1204	46_1	0	100	1.08	95168	50-100Kb	Apis dorsata	31	Apibacter adventoris	genome from metagenome	multi-marker approach	spades (v3.15.3)	Prodigal (v2.6.3)+Custom Filtering+DRAM (v1.4.6)	med	High Quality Draft	Medium Quality Draft	CheckM (v1.1.3)	no	barrnap	kmer+coverage	metabat	bwa
		D5-2_16	97.85	0	2300881	137	25425	16794	90699	2078	2.3M	D5-2	high	d__Bacteria	p__Bacteroidota	c__Bacteroidia	o__Flavobacteriales	f__Weeksellaceae	g__Apibacter	s__Apibacter adventoris	100.085	46_1	0	97.85	0	25425	10-50Kb	Apis dorsata	31	Apibacter adventoris	genome from metagenome	multi-marker approach	spades (v3.15.3)	Prodigal (v2.6.3)+Custom Filtering+DRAM (v1.4.6)	med	High Quality Draft	Medium Quality Draft	CheckM (v1.1.3)	no	barrnap	kmer+coverage	metabat	bwa
		D6-2_22	100	0	2425696	71	72605	34164	195415	2165	2.43M	D6-2	high	d__Bacteria	p__Bacteroidota	c__Bacteroidia	o__Flavobacteriales	f__Weeksellaceae	g__Apibacter	s__Apibacter adventoris	102.461	46_1	0	100	0	72605	50-100Kb	Apis dorsata	31	Apibacter adventoris	genome from metagenome	multi-marker approach	spades (v3.15.3)	Prodigal (v2.6.3)+Custom Filtering+DRAM (v1.4.6)	med	High Quality Draft	Medium Quality Draft	CheckM (v1.1.3)	no	barrnap	kmer+coverage	metabat	bwa
		D6-4_17	51.41	0.06	1126031	293	3892	3843	30303	1262	1.13M	D6-4	medium	d__Bacteria	p__Bacteroidota	c__Bacteroidia	o__Flavobacteriales	f__Weeksellaceae	g__Apibacter	s__Apibacter adventoris	52.935	46_1	0	51.41	0.06	3892	<10Kb	Apis dorsata	31	Apibacter adventoris	genome from metagenome	multi-marker approach	spades (v3.15.3)	Prodigal (v2.6.3)+Custom Filtering+DRAM (v1.4.6)	med	Medium Quality Draft	Medium Quality Draft	CheckM (v1.1.3)	no	barrnap	kmer+coverage	metabat	bwa
		D6-5_3	100	3.23	2591590	23	194330	112677	534243	2293	2.59M	D6-5	high	d__Bacteria	p__Bacteroidota	c__Bacteroidia	o__Flavobacteriales	f__Weeksellaceae	g__Apibacter	s__Apibacter adventoris	86.5265	46_1	0	100	3.23	194330	100-200Kb	Apis dorsata	31	Apibacter adventoris	genome from metagenome	multi-marker approach	spades (v3.15.3)	Prodigal (v2.6.3)+Custom Filtering+DRAM (v1.4.6)	med	High Quality Draft	Medium Quality Draft	CheckM (v1.1.3)	no	barrnap	kmer+coverage	metabat	bwa
		D7-1_11	100	0	2558717	18	212239	142150	513690	2300	2.56M	D7-1	high	d__Bacteria	p__Bacteroidota	c__Bacteroidia	o__Flavobacteriales	f__Weeksellaceae	g__Apibacter	s__Apibacter adventoris	102.693	46_1	0	100	0	212239	200-500Kb	Apis dorsata	31	Apibacter adventoris	genome from metagenome	multi-marker approach	spades (v3.15.3)	Prodigal (v2.6.3)+Custom Filtering+DRAM (v1.4.6)	med	High Quality Draft	Medium Quality Draft	CheckM (v1.1.3)	no	barrnap	kmer+coverage	metabat	bwa
		D7-2_28	97.85	0	2524193	47	89941	53706	332984	2248	2.52M	D7-2	high	d__Bacteria	p__Bacteroidota	c__Bacteroidia	o__Flavobacteriales	f__Weeksellaceae	g__Apibacter	s__Apibacter adventoris	100.356	46_1	0	97.85	0	89941	50-100Kb	Apis dorsata	31	Apibacter adventoris	genome from metagenome	multi-marker approach	spades (v3.15.3)	Prodigal (v2.6.3)+Custom Filtering+DRAM (v1.4.6)	med	High Quality Draft	Medium Quality Draft	CheckM (v1.1.3)	no	barrnap	kmer+coverage	metabat	bwa
		D7-3_6	98.92	0	2462184	44	98013	55958	425519	2165	2.46M	D7-3	high	d__Bacteria	p__Bacteroidota	c__Bacteroidia	o__Flavobacteriales	f__Weeksellaceae	g__Apibacter	s__Apibacter adventoris	101.443	46_1	0	98.92	0	98013	50-100Kb	Apis dorsata	31	Apibacter adventoris	genome from metagenome	multi-marker approach	spades (v3.15.3)	Prodigal (v2.6.3)+Custom Filtering+DRAM (v1.4.6)	med	High Quality Draft	Medium Quality Draft	CheckM (v1.1.3)	no	barrnap	kmer+coverage	metabat	bwa
		D7-4_36	100	0	2377047	82	38099	28988	129197	2117	2.38M	D7-4	high	d__Bacteria	p__Bacteroidota	c__Bacteroidia	o__Flavobacteriales	f__Weeksellaceae	g__Apibacter	s__Apibacter adventoris	102.321	46_1	0	100	0	38099	10-50Kb	Apis dorsata	31	Apibacter adventoris	genome from metagenome	multi-marker approach	spades (v3.15.3)	Prodigal (v2.6.3)+Custom Filtering+DRAM (v1.4.6)	med	High Quality Draft	Medium Quality Draft	CheckM (v1.1.3)	no	barrnap	kmer+coverage	metabat	bwa
		D7-5_19	98.92	0.64	2312304	191	19587	12106	168052	2228	2.31M	D7-5	high	d__Bacteria	p__Bacteroidota	c__Bacteroidia	o__Flavobacteriales	f__Weeksellaceae	g__Apibacter	s__Apibacter adventoris	97.896	46_1	0	98.92	0.64	19587	10-50Kb	Apis dorsata	31	Apibacter adventoris	genome from metagenome	multi-marker approach	spades (v3.15.3)	Prodigal (v2.6.3)+Custom Filtering+DRAM (v1.4.6)	med	High Quality Draft	Medium Quality Draft	CheckM (v1.1.3)	no	barrnap	kmer+coverage	metabat	bwa
		D8-1_21	100	0	2536835	15	410089	169122	503224	2278	2.54M	D8-1	high	d__Bacteria	p__Bacteroidota	c__Bacteroidia	o__Flavobacteriales	f__Weeksellaceae	g__Apibacter	s__Apibacter adventoris	102.839	46_1	0	100	0	410089	200-500Kb	Apis dorsata	31	Apibacter adventoris	genome from metagenome	multi-marker approach	spades (v3.15.3)	Prodigal (v2.6.3)+Custom Filtering+DRAM (v1.4.6)	med	High Quality Draft	Medium Quality Draft	CheckM (v1.1.3)	no	barrnap	kmer+coverage	metabat	bwa
		D8-2_35	68.53	0	1498678	363	4366	4128	23719	1605	1.5M	D8-2	medium	d__Bacteria	p__Bacteroidota	c__Bacteroidia	o__Flavobacteriales	f__Weeksellaceae	g__Apibacter	s__Apibacter adventoris	70.3804	46_1	0	68.53	0	4366	<10Kb	Apis dorsata	31	Apibacter adventoris	genome from metagenome	multi-marker approach	spades (v3.15.3)	Prodigal (v2.6.3)+Custom Filtering+DRAM (v1.4.6)	med	Medium Quality Draft	Medium Quality Draft	CheckM (v1.1.3)	no	barrnap	kmer+coverage	metabat	bwa
		D8-4_29	97.85	0	2263711	238	12775	9511	92343	2150	2.26M	D8-4	high	d__Bacteria	p__Bacteroidota	c__Bacteroidia	o__Flavobacteriales	f__Weeksellaceae	g__Apibacter	s__Apibacter adventoris	99.9309	46_1	0	97.85	0	12775	10-50Kb	Apis dorsata	31	Apibacter adventoris	genome from metagenome	multi-marker approach	spades (v3.15.3)	Prodigal (v2.6.3)+Custom Filtering+DRAM (v1.4.6)	med	High Quality Draft	Medium Quality Draft	CheckM (v1.1.3)	no	barrnap	kmer+coverage	metabat	bwa
		D8-5_20	100	0	2512867	14	246912	179490	437252	2219	2.51M	D8-5	high	d__Bacteria	p__Bacteroidota	c__Bacteroidia	o__Flavobacteriales	f__Weeksellaceae	g__Apibacter	s__Apibacter adventoris	102.726	46_1	0	100	0	246912	200-500Kb	Apis dorsata	31	Apibacter adventoris	genome from metagenome	multi-marker approach	spades (v3.15.3)	Prodigal (v2.6.3)+Custom Filtering+DRAM (v1.4.6)	med	High Quality Draft	Medium Quality Draft	CheckM (v1.1.3)	no	barrnap	kmer+coverage	metabat	bwa
		D9-1_14	100	1.08	2516564	18	192691	139809	419542	2233	2.52M	D9-1	high	d__Bacteria	p__Bacteroidota	c__Bacteroidia	o__Flavobacteriales	f__Weeksellaceae	g__Apibacter	s__Apibacter adventoris	97.2732	46_1	0	100	1.08	192691	100-200Kb	Apis dorsata	31	Apibacter adventoris	genome from metagenome	multi-marker approach	spades (v3.15.3)	Prodigal (v2.6.3)+Custom Filtering+DRAM (v1.4.6)	med	High Quality Draft	Medium Quality Draft	CheckM (v1.1.3)	no	barrnap	kmer+coverage	metabat	bwa
		D9-2_11	78.9	0.22	1847517	366	5807	5047	21157	1978	1.85M	D9-2	medium	d__Bacteria	p__Bacteroidota	c__Bacteroidia	o__Flavobacteriales	f__Weeksellaceae	g__Apibacter	s__Apibacter adventoris	79.711	46_1	0	78.9	0.22	5807	<10Kb	Apis dorsata	31	Apibacter adventoris	genome from metagenome	multi-marker approach	spades (v3.15.3)	Prodigal (v2.6.3)+Custom Filtering+DRAM (v1.4.6)	med	Medium Quality Draft	Medium Quality Draft	CheckM (v1.1.3)	no	barrnap	kmer+coverage	metabat	bwa
		C1-1_7	100	0	2307127	11	391685	209738	678354	2019	2.31M	C1-1	high	d__Bacteria	p__Bacteroidota	c__Bacteroidia	o__Flavobacteriales	f__Weeksellaceae	g__Apibacter	s__Apibacter sp002964915	102.814	45_1	0	100	0	391685	200-500Kb	Apis cerana	35	Apibacter sp002964915	genome from metagenome	multi-marker approach	spades (v3.15.3)	Prodigal (v2.6.3)+Custom Filtering+DRAM (v1.4.6)	med	High Quality Draft	Medium Quality Draft	CheckM (v1.1.3)	no	barrnap	kmer+coverage	metabat	bwa
		C1-3_21	100	0	2330309	8	665765	291288	693547	2045	2.33M	C1-3	high	d__Bacteria	p__Bacteroidota	c__Bacteroidia	o__Flavobacteriales	f__Weeksellaceae	g__Apibacter	s__Apibacter sp002964915	102.93	45_1	0	100	0	665765	0.5-1Mb	Apis cerana	35	Apibacter sp002964915	genome from metagenome	multi-marker approach	spades (v3.15.3)	Prodigal (v2.6.3)+Custom Filtering+DRAM (v1.4.6)	med	High Quality Draft	Medium Quality Draft	CheckM (v1.1.3)	no	barrnap	kmer+coverage	metabat	bwa
		C1-4_8	100	0	2339764	14	324914	167126	694246	2062	2.34M	C1-4	high	d__Bacteria	p__Bacteroidota	c__Bacteroidia	o__Flavobacteriales	f__Weeksellaceae	g__Apibacter	s__Apibacter sp002964915	102.774	45_1	0	100	0	324914	200-500Kb	Apis cerana	35	Apibacter sp002964915	genome from metagenome	multi-marker approach	spades (v3.15.3)	Prodigal (v2.6.3)+Custom Filtering+DRAM (v1.4.6)	med	High Quality Draft	Medium Quality Draft	CheckM (v1.1.3)	no	barrnap	kmer+coverage	metabat	bwa
		C1-5_5	100	0	2327996	14	345579	166285	621869	2059	2.33M	C1-5	high	d__Bacteria	p__Bacteroidota	c__Bacteroidia	o__Flavobacteriales	f__Weeksellaceae	g__Apibacter	s__Apibacter sp002964915	102.788	45_1	0	100	0	345579	200-500Kb	Apis cerana	35	Apibacter sp002964915	genome from metagenome	multi-marker approach	spades (v3.15.3)	Prodigal (v2.6.3)+Custom Filtering+DRAM (v1.4.6)	med	High Quality Draft	Medium Quality Draft	CheckM (v1.1.3)	no	barrnap	kmer+coverage	metabat	bwa
		C2-1_9	100	0	2239437	8	525437	279929	678277	1911	2.24M	C2-1	high	d__Bacteria	p__Bacteroidota	c__Bacteroidia	o__Flavobacteriales	f__Weeksellaceae	g__Apibacter	s__Apibacter sp002964915	102.877	45_1	0	100	0	525437	0.5-1Mb	Apis cerana	35	Apibacter sp002964915	genome from metagenome	multi-marker approach	spades (v3.15.3)	Prodigal (v2.6.3)+Custom Filtering+DRAM (v1.4.6)	med	High Quality Draft	Medium Quality Draft	CheckM (v1.1.3)	no	barrnap	kmer+coverage	metabat	bwa
		C2-2_6	90.86	0	1868003	122	27588	15311	77440	1650	1.87M	C2-2	high	d__Bacteria	p__Bacteroidota	c__Bacteroidia	o__Flavobacteriales	f__Weeksellaceae	g__Apibacter	s__Apibacter sp002964915	93.1021	45_1	0	90.86	0	27588	10-50Kb	Apis cerana	35	Apibacter sp002964915	genome from metagenome	multi-marker approach	spades (v3.15.3)	Prodigal (v2.6.3)+Custom Filtering+DRAM (v1.4.6)	med	High Quality Draft	Medium Quality Draft	CheckM (v1.1.3)	no	barrnap	kmer+coverage	metabat	bwa
		C2-3_1	97.85	0.54	2158889	87	37080	24814	134566	1867	2.16M	C2-3	high	d__Bacteria	p__Bacteroidota	c__Bacteroidia	o__Flavobacteriales	f__Weeksellaceae	g__Apibacter	s__Apibacter sp002964915	97.4528	45_1	0	97.85	0.54	37080	10-50Kb	Apis cerana	35	Apibacter sp002964915	genome from metagenome	multi-marker approach	spades (v3.15.3)	Prodigal (v2.6.3)+Custom Filtering+DRAM (v1.4.6)	med	High Quality Draft	Medium Quality Draft	CheckM (v1.1.3)	no	barrnap	kmer+coverage	metabat	bwa
		C2-4_4	100	0	2383949	17	282317	140232	556380	2042	2.38M	C2-4	high	d__Bacteria	p__Bacteroidota	c__Bacteroidia	o__Flavobacteriales	f__Weeksellaceae	g__Apibacter	s__Apibacter sp002964915	102.743	45_1	0	100	0	282317	200-500Kb	Apis cerana	35	Apibacter sp002964915	genome from metagenome	multi-marker approach	spades (v3.15.3)	Prodigal (v2.6.3)+Custom Filtering+DRAM (v1.4.6)	med	High Quality Draft	Medium Quality Draft	CheckM (v1.1.3)	no	barrnap	kmer+coverage	metabat	bwa
		C2-5_1	100	0	2287167	9	283188	254129	688971	1954	2.29M	C2-5	high	d__Bacteria	p__Bacteroidota	c__Bacteroidia	o__Flavobacteriales	f__Weeksellaceae	g__Apibacter	s__Apibacter sp002964915	102.745	45_1	0	100	0	283188	200-500Kb	Apis cerana	35	Apibacter sp002964915	genome from metagenome	multi-marker approach	spades (v3.15.3)	Prodigal (v2.6.3)+Custom Filtering+DRAM (v1.4.6)	med	High Quality Draft	Medium Quality Draft	CheckM (v1.1.3)	no	barrnap	kmer+coverage	metabat	bwa
		C3-1_7	100	0	2462342	7	648664	351763	767773	2149	2.46M	C3-1	high	d__Bacteria	p__Bacteroidota	c__Bacteroidia	o__Flavobacteriales	f__Weeksellaceae	g__Apibacter	s__Apibacter sp002964915	102.925	45_1	0	100	0	648664	0.5-1Mb	Apis cerana	35	Apibacter sp002964915	genome from metagenome	multi-marker approach	spades (v3.15.3)	Prodigal (v2.6.3)+Custom Filtering+DRAM (v1.4.6)	med	High Quality Draft	Medium Quality Draft	CheckM (v1.1.3)	no	barrnap	kmer+coverage	metabat	bwa
		C3-2_6	100	0	2354725	6	687118	392454	734865	2012	2.35M	C3-2	high	d__Bacteria	p__Bacteroidota	c__Bacteroidia	o__Flavobacteriales	f__Weeksellaceae	g__Apibacter	s__Apibacter sp002964915	102.937	45_1	0	100	0	687118	0.5-1Mb	Apis cerana	35	Apibacter sp002964915	genome from metagenome	multi-marker approach	spades (v3.15.3)	Prodigal (v2.6.3)+Custom Filtering+DRAM (v1.4.6)	med	High Quality Draft	Medium Quality Draft	CheckM (v1.1.3)	no	barrnap	kmer+coverage	metabat	bwa
		C3-3_10	100	0	2355912	9	356862	261768	548991	2016	2.36M	C3-3	high	d__Bacteria	p__Bacteroidota	c__Bacteroidia	o__Flavobacteriales	f__Weeksellaceae	g__Apibacter	s__Apibacter sp002964915	102.796	45_1	0	100	0	356862	200-500Kb	Apis cerana	35	Apibacter sp002964915	genome from metagenome	multi-marker approach	spades (v3.15.3)	Prodigal (v2.6.3)+Custom Filtering+DRAM (v1.4.6)	med	High Quality Draft	Medium Quality Draft	CheckM (v1.1.3)	no	barrnap	kmer+coverage	metabat	bwa
		C3-4_20	81.72	0	1791116	56	63288	31984	122851	1555	1.79M	C3-4	medium	d__Bacteria	p__Bacteroidota	c__Bacteroidia	o__Flavobacteriales	f__Weeksellaceae	g__Apibacter	s__Apibacter sp002964915	84.1388	45_1	0	81.72	0	63288	50-100Kb	Apis cerana	35	Apibacter sp002964915	genome from metagenome	multi-marker approach	spades (v3.15.3)	Prodigal (v2.6.3)+Custom Filtering+DRAM (v1.4.6)	med	Medium Quality Draft	Medium Quality Draft	CheckM (v1.1.3)	no	barrnap	kmer+coverage	metabat	bwa
		C3-5_2	100	0	2338610	12	243189	194884	344716	2027	2.34M	C3-5	high	d__Bacteria	p__Bacteroidota	c__Bacteroidia	o__Flavobacteriales	f__Weeksellaceae	g__Apibacter	s__Apibacter sp002964915	102.712	45_1	0	100	0	243189	200-500Kb	Apis cerana	35	Apibacter sp002964915	genome from metagenome	multi-marker approach	spades (v3.15.3)	Prodigal (v2.6.3)+Custom Filtering+DRAM (v1.4.6)	med	High Quality Draft	Medium Quality Draft	CheckM (v1.1.3)	no	barrnap	kmer+coverage	metabat	bwa
		C4-2_18	100	0	2255821	7	579057	322260	673461	1942	2.26M	C4-2	high	d__Bacteria	p__Bacteroidota	c__Bacteroidia	o__Flavobacteriales	f__Weeksellaceae	g__Apibacter	s__Apibacter sp002964915	102.901	45_1	0	100	0	579057	0.5-1Mb	Apis cerana	35	Apibacter sp002964915	genome from metagenome	multi-marker approach	spades (v3.15.3)	Prodigal (v2.6.3)+Custom Filtering+DRAM (v1.4.6)	med	High Quality Draft	Medium Quality Draft	CheckM (v1.1.3)	no	barrnap	kmer+coverage	metabat	bwa
		C4-3_9	100	0	2216688	7	633239	316669	700666	1904	2.22M	C4-3	high	d__Bacteria	p__Bacteroidota	c__Bacteroidia	o__Flavobacteriales	f__Weeksellaceae	g__Apibacter	s__Apibacter sp002964915	102.924	45_1	0	100	0	633239	0.5-1Mb	Apis cerana	35	Apibacter sp002964915	genome from metagenome	multi-marker approach	spades (v3.15.3)	Prodigal (v2.6.3)+Custom Filtering+DRAM (v1.4.6)	med	High Quality Draft	Medium Quality Draft	CheckM (v1.1.3)	no	barrnap	kmer+coverage	metabat	bwa
		C4-4_5	100	0	2339998	10	303450	233999	456075	2057	2.34M	C4-4	high	d__Bacteria	p__Bacteroidota	c__Bacteroidia	o__Flavobacteriales	f__Weeksellaceae	g__Apibacter	s__Apibacter sp002964915	102.763	45_1	0	100	0	303450	200-500Kb	Apis cerana	35	Apibacter sp002964915	genome from metagenome	multi-marker approach	spades (v3.15.3)	Prodigal (v2.6.3)+Custom Filtering+DRAM (v1.4.6)	med	High Quality Draft	Medium Quality Draft	CheckM (v1.1.3)	no	barrnap	kmer+coverage	metabat	bwa
		C4-5_1	100	0	2322764	6	704039	387127	748310	1966	2.32M	C4-5	high	d__Bacteria	p__Bacteroidota	c__Bacteroidia	o__Flavobacteriales	f__Weeksellaceae	g__Apibacter	s__Apibacter sp002964915	102.947	45_1	0	100	0	704039	0.5-1Mb	Apis cerana	35	Apibacter sp002964915	genome from metagenome	multi-marker approach	spades (v3.15.3)	Prodigal (v2.6.3)+Custom Filtering+DRAM (v1.4.6)	med	High Quality Draft	Medium Quality Draft	CheckM (v1.1.3)	no	barrnap	kmer+coverage	metabat	bwa
		C5-1_10	100	0	2273297	7	344459	324756	568949	1929	2.27M	C5-1	high	d__Bacteria	p__Bacteroidota	c__Bacteroidia	o__Flavobacteriales	f__Weeksellaceae	g__Apibacter	s__Apibacter sp002964915	102.791	45_1	0	100	0	344459	200-500Kb	Apis cerana	35	Apibacter sp002964915	genome from metagenome	multi-marker approach	spades (v3.15.3)	Prodigal (v2.6.3)+Custom Filtering+DRAM (v1.4.6)	med	High Quality Draft	Medium Quality Draft	CheckM (v1.1.3)	no	barrnap	kmer+coverage	metabat	bwa
		C5-2_13	100	0	2308054	8	646721	288506	704619	1965	2.31M	C5-2	high	d__Bacteria	p__Bacteroidota	c__Bacteroidia	o__Flavobacteriales	f__Weeksellaceae	g__Apibacter	s__Apibacter sp002964915	102.927	45_1	0	100	0	646721	0.5-1Mb	Apis cerana	35	Apibacter sp002964915	genome from metagenome	multi-marker approach	spades (v3.15.3)	Prodigal (v2.6.3)+Custom Filtering+DRAM (v1.4.6)	med	High Quality Draft	Medium Quality Draft	CheckM (v1.1.3)	no	barrnap	kmer+coverage	metabat	bwa
		C5-4_5	100	0	2207599	8	556252	275949	620521	1879	2.21M	C5-4	high	d__Bacteria	p__Bacteroidota	c__Bacteroidia	o__Flavobacteriales	f__Weeksellaceae	g__Apibacter	s__Apibacter sp002964915	102.891	45_1	0	100	0	556252	0.5-1Mb	Apis cerana	35	Apibacter sp002964915	genome from metagenome	multi-marker approach	spades (v3.15.3)	Prodigal (v2.6.3)+Custom Filtering+DRAM (v1.4.6)	med	High Quality Draft	Medium Quality Draft	CheckM (v1.1.3)	no	barrnap	kmer+coverage	metabat	bwa
		C6-2_11	100	0	2311960	8	472196	288995	692824	1987	2.31M	C6-2	high	d__Bacteria	p__Bacteroidota	c__Bacteroidia	o__Flavobacteriales	f__Weeksellaceae	g__Apibacter	s__Apibacter sp002964915	102.86	45_1	0	100	0	472196	200-500Kb	Apis cerana	35	Apibacter sp002964915	genome from metagenome	multi-marker approach	spades (v3.15.3)	Prodigal (v2.6.3)+Custom Filtering+DRAM (v1.4.6)	med	High Quality Draft	Medium Quality Draft	CheckM (v1.1.3)	no	barrnap	kmer+coverage	metabat	bwa
		C6-3_8	100	0	2292209	12	292927	191017	472202	1979	2.29M	C6-3	high	d__Bacteria	p__Bacteroidota	c__Bacteroidia	o__Flavobacteriales	f__Weeksellaceae	g__Apibacter	s__Apibacter sp002964915	102.757	45_1	0	100	0	292927	200-500Kb	Apis cerana	35	Apibacter sp002964915	genome from metagenome	multi-marker approach	spades (v3.15.3)	Prodigal (v2.6.3)+Custom Filtering+DRAM (v1.4.6)	med	High Quality Draft	Medium Quality Draft	CheckM (v1.1.3)	no	barrnap	kmer+coverage	metabat	bwa
		C6-4_9	100	0	2192710	19	194767	115405	513559	1881	2.19M	C6-4	high	d__Bacteria	p__Bacteroidota	c__Bacteroidia	o__Flavobacteriales	f__Weeksellaceae	g__Apibacter	s__Apibacter sp002964915	102.668	45_1	0	100	0	194767	100-200Kb	Apis cerana	35	Apibacter sp002964915	genome from metagenome	multi-marker approach	spades (v3.15.3)	Prodigal (v2.6.3)+Custom Filtering+DRAM (v1.4.6)	med	High Quality Draft	Medium Quality Draft	CheckM (v1.1.3)	no	barrnap	kmer+coverage	metabat	bwa
		C6-5_5	100	0	2177202	7	579605	311028	709707	1846	2.18M	C6-5	high	d__Bacteria	p__Bacteroidota	c__Bacteroidia	o__Flavobacteriales	f__Weeksellaceae	g__Apibacter	s__Apibacter sp002964915	102.905	45_1	0	100	0	579605	0.5-1Mb	Apis cerana	35	Apibacter sp002964915	genome from metagenome	multi-marker approach	spades (v3.15.3)	Prodigal (v2.6.3)+Custom Filtering+DRAM (v1.4.6)	med	High Quality Draft	Medium Quality Draft	CheckM (v1.1.3)	no	barrnap	kmer+coverage	metabat	bwa
		C7-1_4	100	0	2234164	4	703132	558541	755980	1910	2.23M	C7-1	high	d__Bacteria	p__Bacteroidota	c__Bacteroidia	o__Flavobacteriales	f__Weeksellaceae	g__Apibacter	s__Apibacter sp002964915	102.947	45_1	0	100	0	703132	0.5-1Mb	Apis cerana	35	Apibacter sp002964915	genome from metagenome	multi-marker approach	spades (v3.15.3)	Prodigal (v2.6.3)+Custom Filtering+DRAM (v1.4.6)	med	High Quality Draft	Medium Quality Draft	CheckM (v1.1.3)	no	barrnap	kmer+coverage	metabat	bwa
		C7-2_9	100	0	2304051	12	298919	192004	376450	1986	2.3M	C7-2	high	d__Bacteria	p__Bacteroidota	c__Bacteroidia	o__Flavobacteriales	f__Weeksellaceae	g__Apibacter	s__Apibacter sp002964915	102.761	45_1	0	100	0	298919	200-500Kb	Apis cerana	35	Apibacter sp002964915	genome from metagenome	multi-marker approach	spades (v3.15.3)	Prodigal (v2.6.3)+Custom Filtering+DRAM (v1.4.6)	med	High Quality Draft	Medium Quality Draft	CheckM (v1.1.3)	no	barrnap	kmer+coverage	metabat	bwa
		D7-2_14	51.72	0	702129	111	8450	6325	26387	776	0.7M	D7-2	medium	d__Bacteria	p__Bacillota	c__Bacilli	o__Lactobacillales	f__Lactobacillaceae	g__Apilactobacillus	s__Apilactobacillus apinorum	52.7334	75_0	1	51.72	0	8450	<10Kb	Apis dorsata	1	Apilactobacillus apinorum	genome from metagenome	multi-marker approach	spades (v3.15.3)	Prodigal (v2.6.3)+Custom Filtering+DRAM (v1.4.6)	med	Medium Quality Draft	Medium Quality Draft	CheckM (v1.1.3)	no	barrnap	kmer+coverage	metabat	bwa
		C7-5_7	100	0	2246806	7	659397	320972	710283	1921	2.25M	C7-5	high	d__Bacteria	p__Bacteroidota	c__Bacteroidia	o__Flavobacteriales	f__Weeksellaceae	g__Apibacter	s__Apibacter sp002964915	102.933	45_1	0	100	0	659397	0.5-1Mb	Apis cerana	35	Apibacter sp002964915	genome from metagenome	multi-marker approach	spades (v3.15.3)	Prodigal (v2.6.3)+Custom Filtering+DRAM (v1.4.6)	med	High Quality Draft	Medium Quality Draft	CheckM (v1.1.3)	no	barrnap	kmer+coverage	metabat	bwa
		C8-1_13	100	0	2188252	8	524291	273531	730779	1856	2.19M	C8-1	high	d__Bacteria	p__Bacteroidota	c__Bacteroidia	o__Flavobacteriales	f__Weeksellaceae	g__Apibacter	s__Apibacter sp002964915	102.883	45_1	0	100	0	524291	0.5-1Mb	Apis cerana	35	Apibacter sp002964915	genome from metagenome	multi-marker approach	spades (v3.15.3)	Prodigal (v2.6.3)+Custom Filtering+DRAM (v1.4.6)	med	High Quality Draft	Medium Quality Draft	CheckM (v1.1.3)	no	barrnap	kmer+coverage	metabat	bwa
		C8-2_2	100	0	2277444	7	531410	325349	725375	1972	2.28M	C8-2	high	d__Bacteria	p__Bacteroidota	c__Bacteroidia	o__Flavobacteriales	f__Weeksellaceae	g__Apibacter	s__Apibacter sp002964915	102.88	45_1	0	100	0	531410	0.5-1Mb	Apis cerana	35	Apibacter sp002964915	genome from metagenome	multi-marker approach	spades (v3.15.3)	Prodigal (v2.6.3)+Custom Filtering+DRAM (v1.4.6)	med	High Quality Draft	Medium Quality Draft	CheckM (v1.1.3)	no	barrnap	kmer+coverage	metabat	bwa
		C8-3_4	100	0	2341592	10	253554	234159	693080	2035	2.34M	C8-3	high	d__Bacteria	p__Bacteroidota	c__Bacteroidia	o__Flavobacteriales	f__Weeksellaceae	g__Apibacter	s__Apibacter sp002964915	102.722	45_1	0	100	0	253554	200-500Kb	Apis cerana	35	Apibacter sp002964915	genome from metagenome	multi-marker approach	spades (v3.15.3)	Prodigal (v2.6.3)+Custom Filtering+DRAM (v1.4.6)	med	High Quality Draft	Medium Quality Draft	CheckM (v1.1.3)	no	barrnap	kmer+coverage	metabat	bwa
		C8-4_1	100	0	2373037	5	706377	474607	769710	2067	2.37M	C8-4	high	d__Bacteria	p__Bacteroidota	c__Bacteroidia	o__Flavobacteriales	f__Weeksellaceae	g__Apibacter	s__Apibacter sp002964915	102.947	45_1	0	100	0	706377	0.5-1Mb	Apis cerana	35	Apibacter sp002964915	genome from metagenome	multi-marker approach	spades (v3.15.3)	Prodigal (v2.6.3)+Custom Filtering+DRAM (v1.4.6)	med	High Quality Draft	Medium Quality Draft	CheckM (v1.1.3)	no	barrnap	kmer+coverage	metabat	bwa
		C8-5_2	100	0	2263066	16	217966	141441	321455	1946	2.26M	C8-5	high	d__Bacteria	p__Bacteroidota	c__Bacteroidia	o__Flavobacteriales	f__Weeksellaceae	g__Apibacter	s__Apibacter sp002964915	102.69	45_1	0	100	0	217966	200-500Kb	Apis cerana	35	Apibacter sp002964915	genome from metagenome	multi-marker approach	spades (v3.15.3)	Prodigal (v2.6.3)+Custom Filtering+DRAM (v1.4.6)	med	High Quality Draft	Medium Quality Draft	CheckM (v1.1.3)	no	barrnap	kmer+coverage	metabat	bwa
		C9-5_21	100	0	2235448	8	286242	279431	672129	1911	2.24M	C9-5	high	d__Bacteria	p__Bacteroidota	c__Bacteroidia	o__Flavobacteriales	f__Weeksellaceae	g__Apibacter	s__Apibacter sp002964915	102.747	45_1	0	100	0	286242	200-500Kb	Apis cerana	35	Apibacter sp002964915	genome from metagenome	multi-marker approach	spades (v3.15.3)	Prodigal (v2.6.3)+Custom Filtering+DRAM (v1.4.6)	med	High Quality Draft	Medium Quality Draft	CheckM (v1.1.3)	no	barrnap	kmer+coverage	metabat	bwa
		M2-3_9	95.52	0	1289949	28	101886	46069	214908	1257	1.29M	M2-3	high	d__Bacteria	p__Bacillota	c__Bacilli	o__Lactobacillales	f__Lactobacillaceae	g__Apilactobacillus	s__	98.0729	72_1	0	95.52	0	101886	100-200Kb	Apis mellifera	3	Apilactobacillus SGB-72_1	genome from metagenome	multi-marker approach	spades (v3.15.3)	Prodigal (v2.6.3)+Custom Filtering+DRAM (v1.4.6)	med	High Quality Draft	Medium Quality Draft	CheckM (v1.1.3)	no	barrnap	kmer+coverage	metabat	bwa
		D7-5_3	51.9	0	1663155	564	3157	2948	12687	2165	1.66M	D7-5	medium	d__Bacteria	p__Pseudomonadota	c__Gammaproteobacteria	o__Pseudomonadales	f__Pseudomonadaceae	g__Entomomonas	s__	52.6996	51_0	1	51.9	0	3157	<10Kb	Apis dorsata	1	Entomomonas SGB-51_0	genome from metagenome	multi-marker approach	spades (v3.15.3)	Prodigal (v2.6.3)+Custom Filtering+DRAM (v1.4.6)	med	Medium Quality Draft	Medium Quality Draft	CheckM (v1.1.3)	no	barrnap	kmer+coverage	metabat	bwa
		M3-4_9	97.66	3.18	1266226	125	14120	10129	44716	1366	1.27M	M3-4	high	d__Bacteria	p__Bacillota	c__Bacilli	o__Lactobacillales	f__Lactobacillaceae	g__Apilactobacillus	s__	83.8844	72_1	0	97.66	3.18	14120	10-50Kb	Apis mellifera	3	Apilactobacillus SGB-72_1	genome from metagenome	multi-marker approach	spades (v3.15.3)	Prodigal (v2.6.3)+Custom Filtering+DRAM (v1.4.6)	med	High Quality Draft	Medium Quality Draft	CheckM (v1.1.3)	no	barrnap	kmer+coverage	metabat	bwa
		M5-5_7	53.14	3.61	890218	146	9161	6097	34251	839	0.89M	M5-5	medium	d__Bacteria	p__Actinomycetota	c__Actinomycetia	o__Actinomycetales	f__Bifidobacteriaceae	g__Bifidobacterium	s__Bifidobacterium choladohabitans	36.121	6_7	1	53.14	3.61	9161	<10Kb	Apis mellifera	1	Bifidobacterium choladohabitans	genome from metagenome	multi-marker approach	spades (v3.15.3)	Prodigal (v2.6.3)+Custom Filtering+DRAM (v1.4.6)	med	Medium Quality Draft	Medium Quality Draft	CheckM (v1.1.3)	no	barrnap	kmer+coverage	metabat	bwa
		D7-2_7	88.07	1.56	1143239	60	26562	19053	69232	1099	1.14M	D7-2	medium	d__Bacteria	p__Bacillota	c__Bacilli	o__Lactobacillales	f__Lactobacillaceae	g__Apilactobacillus	s__Apilactobacillus bombintestini	82.5263	73_1	0	88.07	1.56	26562	10-50Kb	Apis dorsata	5	Apilactobacillus bombintestini	genome from metagenome	multi-marker approach	spades (v3.15.3)	Prodigal (v2.6.3)+Custom Filtering+DRAM (v1.4.6)	med	Medium Quality Draft	Medium Quality Draft	CheckM (v1.1.3)	no	barrnap	kmer+coverage	metabat	bwa
		D9-2_32	84.77	0.94	1050522	14	134951	75037	207467	977	1.05M	D9-2	medium	d__Bacteria	p__Bacillota	c__Bacilli	o__Lactobacillales	f__Lactobacillaceae	g__Apilactobacillus	s__Apilactobacillus bombintestini	82.68	73_1	0	84.77	0.94	134951	100-200Kb	Apis dorsata	5	Apilactobacillus bombintestini	genome from metagenome	multi-marker approach	spades (v3.15.3)	Prodigal (v2.6.3)+Custom Filtering+DRAM (v1.4.6)	med	Medium Quality Draft	Medium Quality Draft	CheckM (v1.1.3)	no	barrnap	kmer+coverage	metabat	bwa
		D9-3_5	74.64	0.31	558107	3	315363	186035	315363	543	0.56M	D9-3	medium	d__Bacteria	p__Bacillota	c__Bacilli	o__Lactobacillales	f__Lactobacillaceae	g__Apilactobacillus	s__Apilactobacillus bombintestini	75.8857	73_1	0	74.64	0.31	315363	200-500Kb	Apis dorsata	5	Apilactobacillus bombintestini	genome from metagenome	multi-marker approach	spades (v3.15.3)	Prodigal (v2.6.3)+Custom Filtering+DRAM (v1.4.6)	med	Medium Quality Draft	Medium Quality Draft	CheckM (v1.1.3)	no	barrnap	kmer+coverage	metabat	bwa
		M7-3_5	53.45	0	1608207	339	5151	4743	21358	1661	1.61M	M7-3	medium	d__Bacteria	p__Pseudomonadota	c__Alphaproteobacteria	o__Rhizobiales	f__Rhizobiaceae	g__Bartonella_A	s__	54.3559	62_2	1	53.45	0	5151	<10Kb	Apis mellifera	1	Bartonella_A SGB-62_2	genome from metagenome	multi-marker approach	spades (v3.15.3)	Prodigal (v2.6.3)+Custom Filtering+DRAM (v1.4.6)	med	Medium Quality Draft	Medium Quality Draft	CheckM (v1.1.3)	no	barrnap	kmer+coverage	metabat	bwa
		M2-2_7	79.4	0.44	988218	164	7958	6025	34429	1073	0.99M	M2-2	medium	d__Bacteria	p__Bacillota	c__Bacilli	o__Lactobacillales	f__Lactobacillaceae	g__Apilactobacillus	s__Apilactobacillus bombintestini	79.1948	73_1	0	79.4	0.44	7958	<10Kb	Apis mellifera	5	Apilactobacillus bombintestini	genome from metagenome	multi-marker approach	spades (v3.15.3)	Prodigal (v2.6.3)+Custom Filtering+DRAM (v1.4.6)	med	Medium Quality Draft	Medium Quality Draft	CheckM (v1.1.3)	no	barrnap	kmer+coverage	metabat	bwa
		D1-2_26	88.49	1.41	1153241	146	10353	7898	39751	1229	1.15M	D1-2	medium	d__Bacteria	p__Bacillota	c__Bacilli	o__Lactobacillales	f__Lactobacillaceae	g__Apilactobacillus	s__Apilactobacillus waqarii	83.4812	74_2	0	88.49	1.41	10353	10-50Kb	Apis dorsata	14	Apilactobacillus waqarii	genome from metagenome	multi-marker approach	spades (v3.15.3)	Prodigal (v2.6.3)+Custom Filtering+DRAM (v1.4.6)	med	Medium Quality Draft	Medium Quality Draft	CheckM (v1.1.3)	no	barrnap	kmer+coverage	metabat	bwa
		D1-5_43	88.61	0.94	1260793	76	33183	16589	98974	1235	1.26M	D1-5	medium	d__Bacteria	p__Bacillota	c__Bacilli	o__Lactobacillales	f__Lactobacillaceae	g__Apilactobacillus	s__Apilactobacillus waqarii	86.2053	74_2	0	88.61	0.94	33183	10-50Kb	Apis dorsata	14	Apilactobacillus waqarii	genome from metagenome	multi-marker approach	spades (v3.15.3)	Prodigal (v2.6.3)+Custom Filtering+DRAM (v1.4.6)	med	Medium Quality Draft	Medium Quality Draft	CheckM (v1.1.3)	no	barrnap	kmer+coverage	metabat	bwa
		D4-1_9	90.57	1.56	1236796	138	12101	8962	44956	1282	1.24M	D4-1	high	d__Bacteria	p__Bacillota	c__Bacilli	o__Lactobacillales	f__Lactobacillaceae	g__Apilactobacillus	s__Apilactobacillus waqarii	84.8472	74_2	0	90.57	1.56	12101	10-50Kb	Apis dorsata	14	Apilactobacillus waqarii	genome from metagenome	multi-marker approach	spades (v3.15.3)	Prodigal (v2.6.3)+Custom Filtering+DRAM (v1.4.6)	med	High Quality Draft	Medium Quality Draft	CheckM (v1.1.3)	no	barrnap	kmer+coverage	metabat	bwa
		D4-5_19	94.85	2.19	1302147	91	22147	14309	98430	1307	1.3M	D4-5	high	d__Bacteria	p__Bacillota	c__Bacilli	o__Lactobacillales	f__Lactobacillaceae	g__Apilactobacillus	s__Apilactobacillus waqarii	86.1085	74_2	0	94.85	2.19	22147	10-50Kb	Apis dorsata	14	Apilactobacillus waqarii	genome from metagenome	multi-marker approach	spades (v3.15.3)	Prodigal (v2.6.3)+Custom Filtering+DRAM (v1.4.6)	med	High Quality Draft	Medium Quality Draft	CheckM (v1.1.3)	no	barrnap	kmer+coverage	metabat	bwa
		D5-2_7	85.85	1.8	1039328	214	5636	4856	34858	1172	1.04M	D5-2	medium	d__Bacteria	p__Bacillota	c__Bacilli	o__Lactobacillales	f__Lactobacillaceae	g__Apilactobacillus	s__Apilactobacillus waqarii	78.7578	74_2	0	85.85	1.8	5636	<10Kb	Apis dorsata	14	Apilactobacillus waqarii	genome from metagenome	multi-marker approach	spades (v3.15.3)	Prodigal (v2.6.3)+Custom Filtering+DRAM (v1.4.6)	med	Medium Quality Draft	Medium Quality Draft	CheckM (v1.1.3)	no	barrnap	kmer+coverage	metabat	bwa
		D7-3_30	73.35	1.82	906824	206	4666	4402	27008	1078	0.91M	D7-3	medium	d__Bacteria	p__Bacillota	c__Bacilli	o__Lactobacillales	f__Lactobacillaceae	g__Apilactobacillus	s__Apilactobacillus waqarii	66.1123	74_2	0	73.35	1.82	4666	<10Kb	Apis dorsata	14	Apilactobacillus waqarii	genome from metagenome	multi-marker approach	spades (v3.15.3)	Prodigal (v2.6.3)+Custom Filtering+DRAM (v1.4.6)	med	Medium Quality Draft	Medium Quality Draft	CheckM (v1.1.3)	no	barrnap	kmer+coverage	metabat	bwa
		D7-5_38	94.77	0.94	1391279	47	47201	29601	173111	1309	1.39M	D7-5	high	d__Bacteria	p__Bacillota	c__Bacilli	o__Lactobacillales	f__Lactobacillaceae	g__Apilactobacillus	s__Apilactobacillus waqarii	92.4439	74_2	0	94.77	0.94	47201	10-50Kb	Apis dorsata	14	Apilactobacillus waqarii	genome from metagenome	multi-marker approach	spades (v3.15.3)	Prodigal (v2.6.3)+Custom Filtering+DRAM (v1.4.6)	med	High Quality Draft	Medium Quality Draft	CheckM (v1.1.3)	no	barrnap	kmer+coverage	metabat	bwa
		D4-4_29	54.47	0	888853	292	3017	3044	7940	1033	0.89M	D4-4	medium	d__Bacteria	p__Bacteroidota	c__Bacteroidia	o__Bacteroidales	f__Dysgonomonadaceae	g__Dysgonomonas	s__	55.2598	17_2	1	54.47	0	3017	<10Kb	Apis dorsata	1	Dysgonomonas SGB-17_2	genome from metagenome	multi-marker approach	spades (v3.15.3)	Prodigal (v2.6.3)+Custom Filtering+DRAM (v1.4.6)	med	Medium Quality Draft	Medium Quality Draft	CheckM (v1.1.3)	no	barrnap	kmer+coverage	metabat	bwa
		D8-2_36	97.29	1.25	1346951	49	62585	27488	121782	1291	1.35M	D8-2	high	d__Bacteria	p__Bacillota	c__Bacilli	o__Lactobacillales	f__Lactobacillaceae	g__Apilactobacillus	s__Apilactobacillus waqarii	93.4762	74_2	0	97.29	1.25	62585	50-100Kb	Apis dorsata	14	Apilactobacillus waqarii	genome from metagenome	multi-marker approach	spades (v3.15.3)	Prodigal (v2.6.3)+Custom Filtering+DRAM (v1.4.6)	med	High Quality Draft	Medium Quality Draft	CheckM (v1.1.3)	no	barrnap	kmer+coverage	metabat	bwa
		D8-3_17	91.68	2.19	1387158	76	46617	18252	133255	1313	1.39M	D8-3	high	d__Bacteria	p__Bacillota	c__Bacilli	o__Lactobacillales	f__Lactobacillaceae	g__Apilactobacillus	s__Apilactobacillus waqarii	83.1007	74_2	0	91.68	2.19	46617	10-50Kb	Apis dorsata	14	Apilactobacillus waqarii	genome from metagenome	multi-marker approach	spades (v3.15.3)	Prodigal (v2.6.3)+Custom Filtering+DRAM (v1.4.6)	med	High Quality Draft	Medium Quality Draft	CheckM (v1.1.3)	no	barrnap	kmer+coverage	metabat	bwa
		D8-4_31	95.1	0.94	1426800	49	51798	29118	113947	1333	1.43M	D8-4	high	d__Bacteria	p__Bacillota	c__Bacilli	o__Lactobacillales	f__Lactobacillaceae	g__Apilactobacillus	s__Apilactobacillus waqarii	92.794	74_2	0	95.1	0.94	51798	50-100Kb	Apis dorsata	14	Apilactobacillus waqarii	genome from metagenome	multi-marker approach	spades (v3.15.3)	Prodigal (v2.6.3)+Custom Filtering+DRAM (v1.4.6)	med	High Quality Draft	Medium Quality Draft	CheckM (v1.1.3)	no	barrnap	kmer+coverage	metabat	bwa
		D8-5_17	67.75	1.94	851661	211	4165	4036	14229	1012	0.85M	D8-5	medium	d__Bacteria	p__Bacillota	c__Bacilli	o__Lactobacillales	f__Lactobacillaceae	g__Apilactobacillus	s__Apilactobacillus waqarii	59.8951	74_2	0	67.75	1.94	4165	<10Kb	Apis dorsata	14	Apilactobacillus waqarii	genome from metagenome	multi-marker approach	spades (v3.15.3)	Prodigal (v2.6.3)+Custom Filtering+DRAM (v1.4.6)	med	Medium Quality Draft	Medium Quality Draft	CheckM (v1.1.3)	no	barrnap	kmer+coverage	metabat	bwa
		M2-1_6	91.77	2.45	1222499	175	8766	6985	33868	1342	1.22M	M2-1	high	d__Bacteria	p__Bacillota	c__Bacilli	o__Lactobacillales	f__Lactobacillaceae	g__Apilactobacillus	s__Apilactobacillus waqarii	81.5245	74_2	0	91.77	2.45	8766	<10Kb	Apis mellifera	14	Apilactobacillus waqarii	genome from metagenome	multi-marker approach	spades (v3.15.3)	Prodigal (v2.6.3)+Custom Filtering+DRAM (v1.4.6)	med	High Quality Draft	Medium Quality Draft	CheckM (v1.1.3)	no	barrnap	kmer+coverage	metabat	bwa
		M2-3_4	92.82	0.94	1332511	103	25132	12937	71789	1341	1.33M	M2-3	high	d__Bacteria	p__Bacillota	c__Bacilli	o__Lactobacillales	f__Lactobacillaceae	g__Apilactobacillus	s__Apilactobacillus waqarii	90.3375	74_2	0	92.82	0.94	25132	10-50Kb	Apis mellifera	14	Apilactobacillus waqarii	genome from metagenome	multi-marker approach	spades (v3.15.3)	Prodigal (v2.6.3)+Custom Filtering+DRAM (v1.4.6)	med	High Quality Draft	Medium Quality Draft	CheckM (v1.1.3)	no	barrnap	kmer+coverage	metabat	bwa
		D9-1_12	57.53	1.25	828890	231	3901	3588	16621	992	0.83M	D9-1	medium	d__Bacteria	p__Bacillota	c__Bacilli	o__Lactobacillales	f__Lactobacillaceae	g__Apilactobacillus	s__Apilactobacillus zhangqiuensis	53.1189	74_1	0	57.53	1.25	3901	<10Kb	Apis dorsata	2	Apilactobacillus zhangqiuensis	genome from metagenome	multi-marker approach	spades (v3.15.3)	Prodigal (v2.6.3)+Custom Filtering+DRAM (v1.4.6)	med	Medium Quality Draft	Medium Quality Draft	CheckM (v1.1.3)	no	barrnap	kmer+coverage	metabat	bwa
		D9-2_9	94.25	2.34	1271132	37	57473	34354	184657	1231	1.27M	D9-2	high	d__Bacteria	p__Bacillota	c__Bacilli	o__Lactobacillales	f__Lactobacillaceae	g__Apilactobacillus	s__Apilactobacillus zhangqiuensis	84.9713	74_1	0	94.25	2.34	57473	50-100Kb	Apis dorsata	2	Apilactobacillus zhangqiuensis	genome from metagenome	multi-marker approach	spades (v3.15.3)	Prodigal (v2.6.3)+Custom Filtering+DRAM (v1.4.6)	med	High Quality Draft	Medium Quality Draft	CheckM (v1.1.3)	no	barrnap	kmer+coverage	metabat	bwa
		D2-2_9	55.98	1.67	1107533	442	2818	2505	9070	1245	1.11M	D2-2	medium	d__Bacteria	p__Actinomycetota	c__Actinomycetia	o__Actinomycetales	f__Bifidobacteriaceae	g__Bifidobacterium	s__	48.405	5_2	1	55.98	1.67	2818	<10Kb	Apis dorsata	1	Bifidobacterium SGB-5_2	genome from metagenome	multi-marker approach	spades (v3.15.3)	Prodigal (v2.6.3)+Custom Filtering+DRAM (v1.4.6)	med	Medium Quality Draft	Medium Quality Draft	CheckM (v1.1.3)	no	barrnap	kmer+coverage	metabat	bwa
		D4-2_39	66.66	0.43	1629923	217	9963	7511	40912	1545	1.63M	D4-2	medium	d__Bacteria	p__Pseudomonadota	c__Alphaproteobacteria	o__Rhizobiales	f__Rhizobiaceae	g__Bartonella_A	s__	66.5386	65_1	0	66.66	0.43	9963	<10Kb	Apis dorsata	3	Bartonella_A SGB-65_1	genome from metagenome	multi-marker approach	spades (v3.15.3)	Prodigal (v2.6.3)+Custom Filtering+DRAM (v1.4.6)	med	Medium Quality Draft	Medium Quality Draft	CheckM (v1.1.3)	no	barrnap	kmer+coverage	metabat	bwa
		D7-1_29	74.2	0.43	1552596	142	16289	10933	42342	1450	1.55M	D7-1	medium	d__Bacteria	p__Pseudomonadota	c__Alphaproteobacteria	o__Rhizobiales	f__Rhizobiaceae	g__Bartonella_A	s__	74.1843	65_1	0	74.2	0.43	16289	10-50Kb	Apis dorsata	3	Bartonella_A SGB-65_1	genome from metagenome	multi-marker approach	spades (v3.15.3)	Prodigal (v2.6.3)+Custom Filtering+DRAM (v1.4.6)	med	Medium Quality Draft	Medium Quality Draft	CheckM (v1.1.3)	no	barrnap	kmer+coverage	metabat	bwa
		D6-5_34	57.61	1.62	934314	85	15063	10991	63512	911	0.93M	D6-5	medium	d__Bacteria	p__Bacillota	c__Bacilli	o__Lactobacillales	f__Lactobacillaceae	g__Lactobacillus	s__	50.649	30_0	1	57.61	1.62	15063	10-50Kb	Apis dorsata	1	Lactobacillus SGB-30_0	genome from metagenome	multi-marker approach	spades (v3.15.3)	Prodigal (v2.6.3)+Custom Filtering+DRAM (v1.4.6)	med	Medium Quality Draft	Medium Quality Draft	CheckM (v1.1.3)	no	barrnap	kmer+coverage	metabat	bwa
		D1-1_31	86.81	2.61	2140311	326	9800	6565	38402	2095	2.14M	D1-1	medium	d__Bacteria	p__Pseudomonadota	c__Alphaproteobacteria	o__Rhizobiales	f__Rhizobiaceae	g__Bartonella_A	s__	75.7865	66_1	0	86.81	2.61	9800	<10Kb	Apis dorsata	7	Bartonella_A SGB-66_1	genome from metagenome	multi-marker approach	spades (v3.15.3)	Prodigal (v2.6.3)+Custom Filtering+DRAM (v1.4.6)	med	Medium Quality Draft	Medium Quality Draft	CheckM (v1.1.3)	no	barrnap	kmer+coverage	metabat	bwa
		D1-4_27	97.83	2.61	2467538	46	116065	53642	219970	2217	2.47M	D1-4	high	d__Bacteria	p__Pseudomonadota	c__Alphaproteobacteria	o__Rhizobiales	f__Rhizobiaceae	g__Bartonella_A	s__	87.3416	66_1	0	97.83	2.61	116065	100-200Kb	Apis dorsata	7	Bartonella_A SGB-66_1	genome from metagenome	multi-marker approach	spades (v3.15.3)	Prodigal (v2.6.3)+Custom Filtering+DRAM (v1.4.6)	med	High Quality Draft	Medium Quality Draft	CheckM (v1.1.3)	no	barrnap	kmer+coverage	metabat	bwa
		D1-5_34	89.01	0.87	2215375	103	37004	21508	227840	1998	2.22M	D1-5	medium	d__Bacteria	p__Pseudomonadota	c__Alphaproteobacteria	o__Rhizobiales	f__Rhizobiaceae	g__Bartonella_A	s__	86.9779	66_1	0	89.01	0.87	37004	10-50Kb	Apis dorsata	7	Bartonella_A SGB-66_1	genome from metagenome	multi-marker approach	spades (v3.15.3)	Prodigal (v2.6.3)+Custom Filtering+DRAM (v1.4.6)	med	Medium Quality Draft	Medium Quality Draft	CheckM (v1.1.3)	no	barrnap	kmer+coverage	metabat	bwa
		C9-4_3	57.72	0.44	906743	361	2759	2511	10609	1195	0.91M	C9-4	medium	d__Bacteria	p__Bacillota	c__Bacilli	o__Lactobacillales	f__Lactobacillaceae	g__Bombilactobacillus	s__Bombilactobacillus mellifer	56.2904	22_1	1	57.72	0.44	2759	<10Kb	Apis cerana	1	Bombilactobacillus mellifer-22_1	genome from metagenome	multi-marker approach	spades (v3.15.3)	Prodigal (v2.6.3)+Custom Filtering+DRAM (v1.4.6)	med	Medium Quality Draft	Medium Quality Draft	CheckM (v1.1.3)	no	barrnap	kmer+coverage	metabat	bwa
		D6-5_28	52.35	0.47	1172894	267	4885	4392	22059	1211	1.17M	D6-5	medium	d__Bacteria	p__Pseudomonadota	c__Alphaproteobacteria	o__Rhizobiales	f__Rhizobiaceae	g__Bartonella_A	s__	51.8684	66_1	0	52.35	0.47	4885	<10Kb	Apis dorsata	7	Bartonella_A SGB-66_1	genome from metagenome	multi-marker approach	spades (v3.15.3)	Prodigal (v2.6.3)+Custom Filtering+DRAM (v1.4.6)	med	Medium Quality Draft	Medium Quality Draft	CheckM (v1.1.3)	no	barrnap	kmer+coverage	metabat	bwa
		D7-2_20	87.09	2.61	2029542	286	9929	7096	41094	1972	2.03M	D7-2	medium	d__Bacteria	p__Pseudomonadota	c__Alphaproteobacteria	o__Rhizobiales	f__Rhizobiaceae	g__Bartonella_A	s__	76.0631	66_1	0	87.09	2.61	9929	<10Kb	Apis dorsata	7	Bartonella_A SGB-66_1	genome from metagenome	multi-marker approach	spades (v3.15.3)	Prodigal (v2.6.3)+Custom Filtering+DRAM (v1.4.6)	med	Medium Quality Draft	Medium Quality Draft	CheckM (v1.1.3)	no	barrnap	kmer+coverage	metabat	bwa
		D7-3_32	98.04	0	2517604	17	270235	148094	472736	2199	2.52M	D7-3	high	d__Bacteria	p__Pseudomonadota	c__Alphaproteobacteria	o__Rhizobiales	f__Rhizobiaceae	g__Bartonella_A	s__	100.781	66_1	0	98.04	0	270235	200-500Kb	Apis dorsata	7	Bartonella_A SGB-66_1	genome from metagenome	multi-marker approach	spades (v3.15.3)	Prodigal (v2.6.3)+Custom Filtering+DRAM (v1.4.6)	med	High Quality Draft	Medium Quality Draft	CheckM (v1.1.3)	no	barrnap	kmer+coverage	metabat	bwa
		D1-1_5	76.95	0.87	1897304	188	15127	10092	54915	1776	1.9M	D1-1	medium	d__Bacteria	p__Pseudomonadota	c__Alphaproteobacteria	o__Rhizobiales	f__Rhizobiaceae	g__Bartonella_A	s__	74.7194	66_2	0	76.95	0.87	15127	10-50Kb	Apis dorsata	9	Bartonella_A SGB-66_2	genome from metagenome	multi-marker approach	spades (v3.15.3)	Prodigal (v2.6.3)+Custom Filtering+DRAM (v1.4.6)	med	Medium Quality Draft	Medium Quality Draft	CheckM (v1.1.3)	no	barrnap	kmer+coverage	metabat	bwa
		D1-3_29	52.39	0.22	1264441	65	33142	19452	82440	1165	1.26M	D1-3	medium	d__Bacteria	p__Pseudomonadota	c__Alphaproteobacteria	o__Rhizobiales	f__Rhizobiaceae	g__Bartonella_A	s__	53.5726	66_2	0	52.39	0.22	33142	10-50Kb	Apis dorsata	9	Bartonella_A SGB-66_2	genome from metagenome	multi-marker approach	spades (v3.15.3)	Prodigal (v2.6.3)+Custom Filtering+DRAM (v1.4.6)	med	Medium Quality Draft	Medium Quality Draft	CheckM (v1.1.3)	no	barrnap	kmer+coverage	metabat	bwa
		D1-5_5	62.52	0	1440536	59	36308	24415	68316	1311	1.44M	D1-5	medium	d__Bacteria	p__Pseudomonadota	c__Alphaproteobacteria	o__Rhizobiales	f__Rhizobiaceae	g__Bartonella_A	s__	64.821	66_2	0	62.52	0	36308	10-50Kb	Apis dorsata	9	Bartonella_A SGB-66_2	genome from metagenome	multi-marker approach	spades (v3.15.3)	Prodigal (v2.6.3)+Custom Filtering+DRAM (v1.4.6)	med	Medium Quality Draft	Medium Quality Draft	CheckM (v1.1.3)	no	barrnap	kmer+coverage	metabat	bwa
		D2-3_28	65.88	0.43	1471133	134	15629	10978	59575	1391	1.47M	D2-3	medium	d__Bacteria	p__Pseudomonadota	c__Alphaproteobacteria	o__Rhizobiales	f__Rhizobiaceae	g__Bartonella_A	s__	65.8547	66_2	0	65.88	0.43	15629	10-50Kb	Apis dorsata	9	Bartonella_A SGB-66_2	genome from metagenome	multi-marker approach	spades (v3.15.3)	Prodigal (v2.6.3)+Custom Filtering+DRAM (v1.4.6)	med	Medium Quality Draft	Medium Quality Draft	CheckM (v1.1.3)	no	barrnap	kmer+coverage	metabat	bwa
		D4-1_17	96.28	1.55	2329226	103	37570	22613	116446	2094	2.33M	D4-1	high	d__Bacteria	p__Pseudomonadota	c__Alphaproteobacteria	o__Rhizobiales	f__Rhizobiaceae	g__Bartonella_A	s__	90.8453	66_2	0	96.28	1.55	37570	10-50Kb	Apis dorsata	9	Bartonella_A SGB-66_2	genome from metagenome	multi-marker approach	spades (v3.15.3)	Prodigal (v2.6.3)+Custom Filtering+DRAM (v1.4.6)	med	High Quality Draft	Medium Quality Draft	CheckM (v1.1.3)	no	barrnap	kmer+coverage	metabat	bwa
		D6-3_12	59.48	0	1875929	217	11732	8644	40508	1847	1.88M	D6-3	medium	d__Bacteria	p__Pseudomonadota	c__Gammaproteobacteria	o__Enterobacterales	f__Enterobacteriaceae	g__Gilliamella	s__	60.5647	86_0	1	59.48	0	11732	10-50Kb	Apis dorsata	1	Gilliamella SGB-86_0	genome from metagenome	multi-marker approach	spades (v3.15.3)	Prodigal (v2.6.3)+Custom Filtering+DRAM (v1.4.6)	med	Medium Quality Draft	Medium Quality Draft	CheckM (v1.1.3)	no	barrnap	kmer+coverage	metabat	bwa
		D4-5_5	53.45	0	1283377	17	99675	75492	352441	1128	1.28M	D4-5	medium	d__Bacteria	p__Pseudomonadota	c__Alphaproteobacteria	o__Rhizobiales	f__Rhizobiaceae	g__Bartonella_A	s__	55.9755	66_2	0	53.45	0	99675	50-100Kb	Apis dorsata	9	Bartonella_A SGB-66_2	genome from metagenome	multi-marker approach	spades (v3.15.3)	Prodigal (v2.6.3)+Custom Filtering+DRAM (v1.4.6)	med	Medium Quality Draft	Medium Quality Draft	CheckM (v1.1.3)	no	barrnap	kmer+coverage	metabat	bwa
		D5-1_9	60.63	1.7	1518121	89	35762	17057	83291	1417	1.52M	D5-1	medium	d__Bacteria	p__Pseudomonadota	c__Alphaproteobacteria	o__Rhizobiales	f__Rhizobiaceae	g__Bartonella_A	s__	54.4178	66_2	0	60.63	1.7	35762	10-50Kb	Apis dorsata	9	Bartonella_A SGB-66_2	genome from metagenome	multi-marker approach	spades (v3.15.3)	Prodigal (v2.6.3)+Custom Filtering+DRAM (v1.4.6)	med	Medium Quality Draft	Medium Quality Draft	CheckM (v1.1.3)	no	barrnap	kmer+coverage	metabat	bwa
		D7-2_32	50.09	0	1738999	239	9004	7276	32820	1676	1.74M	D7-2	medium	d__Bacteria	p__Pseudomonadota	c__Alphaproteobacteria	o__Rhizobiales	f__Rhizobiaceae	g__Bartonella_A	s__	52.0978	66_2	0	50.09	0	9004	<10Kb	Apis dorsata	9	Bartonella_A SGB-66_2	genome from metagenome	multi-marker approach	spades (v3.15.3)	Prodigal (v2.6.3)+Custom Filtering+DRAM (v1.4.6)	med	Medium Quality Draft	Medium Quality Draft	CheckM (v1.1.3)	no	barrnap	kmer+coverage	metabat	bwa
		D8-3_10	59.71	3.38	1385557	331	11621	4185	52412	1459	1.39M	D8-3	medium	d__Bacteria	p__Bacillota	c__Bacilli	o__Lactobacillales	f__Lactobacillaceae	g__Lactobacillus	s__	43.8926	29_2	1	59.71	3.38	11621	10-50Kb	Apis dorsata	1	Lactobacillus SGB-29_2	genome from metagenome	multi-marker approach	spades (v3.15.3)	Prodigal (v2.6.3)+Custom Filtering+DRAM (v1.4.6)	med	Medium Quality Draft	Medium Quality Draft	CheckM (v1.1.3)	no	barrnap	kmer+coverage	metabat	bwa
		D7-3_7	60.15	1.43	799986	275	3144	2909	7805	1060	0.8M	D7-3	medium	d__Bacteria	p__Bacillota	c__Bacilli	o__Lactobacillales	f__Lactobacillaceae	g__Bombilactobacillus	s__Bombilactobacillus mellifer	53.7987	22_2	1	60.15	1.43	3144	<10Kb	Apis dorsata	1	Bombilactobacillus mellifer-22_2	genome from metagenome	multi-marker approach	spades (v3.15.3)	Prodigal (v2.6.3)+Custom Filtering+DRAM (v1.4.6)	med	Medium Quality Draft	Medium Quality Draft	CheckM (v1.1.3)	no	barrnap	kmer+coverage	metabat	bwa
		D1-2_25	95.45	1.52	2052728	176	17472	11663	41337	2007	2.05M	D1-2	high	d__Bacteria	p__Pseudomonadota	c__Alphaproteobacteria	o__Rhizobiales	f__Rhizobiaceae	g__Bartonella_A	s__	90.0033	69_1	0	95.45	1.52	17472	10-50Kb	Apis dorsata	17	Bartonella_A SGB-69_1	genome from metagenome	multi-marker approach	spades (v3.15.3)	Prodigal (v2.6.3)+Custom Filtering+DRAM (v1.4.6)	med	High Quality Draft	Medium Quality Draft	CheckM (v1.1.3)	no	barrnap	kmer+coverage	metabat	bwa
		D1-3_2	87.74	2.17	1951599	241	10509	8097	49253	1960	1.95M	D1-3	medium	d__Bacteria	p__Pseudomonadota	c__Alphaproteobacteria	o__Rhizobiales	f__Rhizobiaceae	g__Bartonella_A	s__	78.9317	69_1	0	87.74	2.17	10509	10-50Kb	Apis dorsata	17	Bartonella_A SGB-69_1	genome from metagenome	multi-marker approach	spades (v3.15.3)	Prodigal (v2.6.3)+Custom Filtering+DRAM (v1.4.6)	med	Medium Quality Draft	Medium Quality Draft	CheckM (v1.1.3)	no	barrnap	kmer+coverage	metabat	bwa
		D1-4_9	99.77	0	2230224	18	167551	123901	256594	2000	2.23M	D1-4	high	d__Bacteria	p__Pseudomonadota	c__Alphaproteobacteria	o__Rhizobiales	f__Rhizobiaceae	g__Bartonella_A	s__	102.413	69_1	0	99.77	0	167551	100-200Kb	Apis dorsata	17	Bartonella_A SGB-69_1	genome from metagenome	multi-marker approach	spades (v3.15.3)	Prodigal (v2.6.3)+Custom Filtering+DRAM (v1.4.6)	med	High Quality Draft	Medium Quality Draft	CheckM (v1.1.3)	no	barrnap	kmer+coverage	metabat	bwa
		D1-5_51	97.88	0	2144862	123	26185	17437	113616	1973	2.14M	D1-5	high	d__Bacteria	p__Pseudomonadota	c__Alphaproteobacteria	o__Rhizobiales	f__Rhizobiaceae	g__Bartonella_A	s__	100.121	69_1	0	97.88	0	26185	10-50Kb	Apis dorsata	17	Bartonella_A SGB-69_1	genome from metagenome	multi-marker approach	spades (v3.15.3)	Prodigal (v2.6.3)+Custom Filtering+DRAM (v1.4.6)	med	High Quality Draft	Medium Quality Draft	CheckM (v1.1.3)	no	barrnap	kmer+coverage	metabat	bwa
		A4-2_1	60.34	0	2277384	189	18044	12049	79967	2293	2.28M	A4-2	medium	d__Bacteria	p__Pseudomonadota	c__Gammaproteobacteria	o__Enterobacterales	f__Enterobacteriaceae	g__Rosenbergiella	s__Rosenbergiella epipactidis	61.5182	108_0	1	60.34	0	18044	10-50Kb	Apis andreniformis	1	Rosenbergiella epipactidis	genome from metagenome	multi-marker approach	spades (v3.15.3)	Prodigal (v2.6.3)+Custom Filtering+DRAM (v1.4.6)	med	Medium Quality Draft	Medium Quality Draft	CheckM (v1.1.3)	no	barrnap	kmer+coverage	metabat	bwa
		D4-1_13	99.49	0	2202457	23	267172	95759	442608	1958	2.2M	D4-1	high	d__Bacteria	p__Pseudomonadota	c__Alphaproteobacteria	o__Rhizobiales	f__Rhizobiaceae	g__Bartonella_A	s__	102.237	69_1	0	99.49	0	267172	200-500Kb	Apis dorsata	17	Bartonella_A SGB-69_1	genome from metagenome	multi-marker approach	spades (v3.15.3)	Prodigal (v2.6.3)+Custom Filtering+DRAM (v1.4.6)	med	High Quality Draft	Medium Quality Draft	CheckM (v1.1.3)	no	barrnap	kmer+coverage	metabat	bwa
		D4-2_10	99.57	0	2232544	8	448814	279068	502930	2000	2.23M	D4-2	high	d__Bacteria	p__Pseudomonadota	c__Alphaproteobacteria	o__Rhizobiales	f__Rhizobiaceae	g__Bartonella_A	s__	102.429	69_1	0	99.57	0	448814	200-500Kb	Apis dorsata	17	Bartonella_A SGB-69_1	genome from metagenome	multi-marker approach	spades (v3.15.3)	Prodigal (v2.6.3)+Custom Filtering+DRAM (v1.4.6)	med	High Quality Draft	Medium Quality Draft	CheckM (v1.1.3)	no	barrnap	kmer+coverage	metabat	bwa
		D4-4_16	94.57	0.43	2082239	130	26269	16017	100983	1972	2.08M	D4-4	high	d__Bacteria	p__Pseudomonadota	c__Alphaproteobacteria	o__Rhizobiales	f__Rhizobiaceae	g__Bartonella_A	s__	94.6621	69_1	0	94.57	0.43	26269	10-50Kb	Apis dorsata	17	Bartonella_A SGB-69_1	genome from metagenome	multi-marker approach	spades (v3.15.3)	Prodigal (v2.6.3)+Custom Filtering+DRAM (v1.4.6)	med	High Quality Draft	Medium Quality Draft	CheckM (v1.1.3)	no	barrnap	kmer+coverage	metabat	bwa
		D4-5_16	70.45	1.72	1891921	307	7812	6162	23688	1979	1.89M	D4-5	medium	d__Bacteria	p__Pseudomonadota	c__Alphaproteobacteria	o__Rhizobiales	f__Rhizobiaceae	g__Bartonella_A	s__	63.8273	69_1	0	70.45	1.72	7812	<10Kb	Apis dorsata	17	Bartonella_A SGB-69_1	genome from metagenome	multi-marker approach	spades (v3.15.3)	Prodigal (v2.6.3)+Custom Filtering+DRAM (v1.4.6)	med	Medium Quality Draft	Medium Quality Draft	CheckM (v1.1.3)	no	barrnap	kmer+coverage	metabat	bwa
		D5-1_16	99.33	0	2179238	35	102655	62263	248450	1964	2.18M	D5-1	high	d__Bacteria	p__Pseudomonadota	c__Alphaproteobacteria	o__Rhizobiales	f__Rhizobiaceae	g__Bartonella_A	s__	101.87	69_1	0	99.33	0	102655	100-200Kb	Apis dorsata	17	Bartonella_A SGB-69_1	genome from metagenome	multi-marker approach	spades (v3.15.3)	Prodigal (v2.6.3)+Custom Filtering+DRAM (v1.4.6)	med	High Quality Draft	Medium Quality Draft	CheckM (v1.1.3)	no	barrnap	kmer+coverage	metabat	bwa
		D5-2_33	93.76	1.09	2040308	184	16628	11088	45704	1970	2.04M	D5-2	high	d__Bacteria	p__Pseudomonadota	c__Alphaproteobacteria	o__Rhizobiales	f__Rhizobiaceae	g__Bartonella_A	s__	90.4527	69_1	0	93.76	1.09	16628	10-50Kb	Apis dorsata	17	Bartonella_A SGB-69_1	genome from metagenome	multi-marker approach	spades (v3.15.3)	Prodigal (v2.6.3)+Custom Filtering+DRAM (v1.4.6)	med	High Quality Draft	Medium Quality Draft	CheckM (v1.1.3)	no	barrnap	kmer+coverage	metabat	bwa
		D6-5_16	99.78	0	2302300	16	162434	143893	373765	2092	2.3M	D6-5	high	d__Bacteria	p__Pseudomonadota	c__Alphaproteobacteria	o__Rhizobiales	f__Rhizobiaceae	g__Bartonella_A	s__	102.418	69_1	0	99.78	0	162434	100-200Kb	Apis dorsata	17	Bartonella_A SGB-69_1	genome from metagenome	multi-marker approach	spades (v3.15.3)	Prodigal (v2.6.3)+Custom Filtering+DRAM (v1.4.6)	med	High Quality Draft	Medium Quality Draft	CheckM (v1.1.3)	no	barrnap	kmer+coverage	metabat	bwa
		D7-2_31	82.3	1.3	1857642	306	7518	6070	30950	1946	1.86M	D7-2	medium	d__Bacteria	p__Pseudomonadota	c__Alphaproteobacteria	o__Rhizobiales	f__Rhizobiaceae	g__Bartonella_A	s__	77.7696	69_1	0	82.3	1.3	7518	<10Kb	Apis dorsata	17	Bartonella_A SGB-69_1	genome from metagenome	multi-marker approach	spades (v3.15.3)	Prodigal (v2.6.3)+Custom Filtering+DRAM (v1.4.6)	med	Medium Quality Draft	Medium Quality Draft	CheckM (v1.1.3)	no	barrnap	kmer+coverage	metabat	bwa
		D7-3_31	98.67	0.43	2170655	73	45624	29735	278415	2028	2.17M	D7-3	high	d__Bacteria	p__Pseudomonadota	c__Alphaproteobacteria	o__Rhizobiales	f__Rhizobiaceae	g__Bartonella_A	s__	98.8826	69_1	0	98.67	0.43	45624	10-50Kb	Apis dorsata	17	Bartonella_A SGB-69_1	genome from metagenome	multi-marker approach	spades (v3.15.3)	Prodigal (v2.6.3)+Custom Filtering+DRAM (v1.4.6)	med	High Quality Draft	Medium Quality Draft	CheckM (v1.1.3)	no	barrnap	kmer+coverage	metabat	bwa
		D7-5_36	99.57	0	2248246	13	313361	172942	477018	2019	2.25M	D7-5	high	d__Bacteria	p__Pseudomonadota	c__Alphaproteobacteria	o__Rhizobiales	f__Rhizobiaceae	g__Bartonella_A	s__	102.351	69_1	0	99.57	0	313361	200-500Kb	Apis dorsata	17	Bartonella_A SGB-69_1	genome from metagenome	multi-marker approach	spades (v3.15.3)	Prodigal (v2.6.3)+Custom Filtering+DRAM (v1.4.6)	med	High Quality Draft	Medium Quality Draft	CheckM (v1.1.3)	no	barrnap	kmer+coverage	metabat	bwa
		D8-1_1	97.39	0	2231293	121	24347	18440	189196	2074	2.23M	D8-1	high	d__Bacteria	p__Pseudomonadota	c__Alphaproteobacteria	o__Rhizobiales	f__Rhizobiaceae	g__Bartonella_A	s__	99.6155	69_1	0	97.39	0	24347	10-50Kb	Apis dorsata	17	Bartonella_A SGB-69_1	genome from metagenome	multi-marker approach	spades (v3.15.3)	Prodigal (v2.6.3)+Custom Filtering+DRAM (v1.4.6)	med	High Quality Draft	Medium Quality Draft	CheckM (v1.1.3)	no	barrnap	kmer+coverage	metabat	bwa
		D8-5_15	66.2	0	1403714	358	4092	3920	11923	1538	1.4M	D8-5	medium	d__Bacteria	p__Pseudomonadota	c__Alphaproteobacteria	o__Rhizobiales	f__Rhizobiaceae	g__Bartonella_A	s__	68.0373	69_1	0	66.2	0	4092	<10Kb	Apis dorsata	17	Bartonella_A SGB-69_1	genome from metagenome	multi-marker approach	spades (v3.15.3)	Prodigal (v2.6.3)+Custom Filtering+DRAM (v1.4.6)	med	Medium Quality Draft	Medium Quality Draft	CheckM (v1.1.3)	no	barrnap	kmer+coverage	metabat	bwa
		D3-3_5	60.61	0.7	865159	160	5920	5407	44136	984	0.87M	D3-3	medium	d__Bacteria	p__Bacillota	c__Bacilli	o__Lactobacillales	f__Lactobacillaceae	g__Fructobacillus	s__Fructobacillus pseudoficulneus	58.0462	40_0	1	60.61	0.7	5920	<10Kb	Apis dorsata	1	Fructobacillus pseudoficulneus	genome from metagenome	multi-marker approach	spades (v3.15.3)	Prodigal (v2.6.3)+Custom Filtering+DRAM (v1.4.6)	med	Medium Quality Draft	Medium Quality Draft	CheckM (v1.1.3)	no	barrnap	kmer+coverage	metabat	bwa
		C5-1_12	99.57	0.87	2506705	20	253788	125335	647471	2324	2.51M	C5-1	high	d__Bacteria	p__Pseudomonadota	c__Alphaproteobacteria	o__Rhizobiales	f__Rhizobiaceae	g__Bartonella_A	s__	97.9698	70_1	0	99.57	0.87	253788	200-500Kb	Apis cerana	2	Bartonella_A SGB-70_1	genome from metagenome	multi-marker approach	spades (v3.15.3)	Prodigal (v2.6.3)+Custom Filtering+DRAM (v1.4.6)	med	High Quality Draft	Medium Quality Draft	CheckM (v1.1.3)	no	barrnap	kmer+coverage	metabat	bwa
		M1-4_4	62.07	0	992368	74	29722	13410	54797	986	0.99M	M1-4	medium	d__Bacteria	p__Bacillota	c__Bacilli	o__Lactobacillales	f__Lactobacillaceae	g__Lactobacillus	s__Lactobacillus kimbladii_A	63.3565	24_4	1	62.07	0	29722	10-50Kb	Apis mellifera	1	Lactobacillus kimbladii_A	genome from metagenome	multi-marker approach	spades (v3.15.3)	Prodigal (v2.6.3)+Custom Filtering+DRAM (v1.4.6)	med	Medium Quality Draft	Medium Quality Draft	CheckM (v1.1.3)	no	barrnap	kmer+coverage	metabat	bwa
		A2-2_8	100	0	2591504	8	445329	323938	717321	2230	2.59M	A2-2	high	d__Bacteria	p__Pseudomonadota	c__Alphaproteobacteria	o__Rhizobiales	f__Rhizobiaceae	g__Bartonella_A	s__Bartonella_A apis	102.863	62_1	0	100	0	445329	200-500Kb	Apis andreniformis	25	Bartonella_A apis	genome from metagenome	multi-marker approach	spades (v3.15.3)	Prodigal (v2.6.3)+Custom Filtering+DRAM (v1.4.6)	med	High Quality Draft	Medium Quality Draft	CheckM (v1.1.3)	no	barrnap	kmer+coverage	metabat	bwa
		A2-4_7	98.26	0	2288769	5	1358117	457753	1358117	1991	2.29M	A2-4	high	d__Bacteria	p__Pseudomonadota	c__Alphaproteobacteria	o__Rhizobiales	f__Rhizobiaceae	g__Bartonella_A	s__Bartonella_A apis	101.358	62_1	0	98.26	0	1358117	1-2Mb	Apis andreniformis	25	Bartonella_A apis	genome from metagenome	multi-marker approach	spades (v3.15.3)	Prodigal (v2.6.3)+Custom Filtering+DRAM (v1.4.6)	med	High Quality Draft	Medium Quality Draft	CheckM (v1.1.3)	no	barrnap	kmer+coverage	metabat	bwa
		A2-5_10	100	0	2574961	8	540660	321870	717480	2218	2.57M	A2-5	high	d__Bacteria	p__Pseudomonadota	c__Alphaproteobacteria	o__Rhizobiales	f__Rhizobiaceae	g__Bartonella_A	s__Bartonella_A apis	102.905	62_1	0	100	0	540660	0.5-1Mb	Apis andreniformis	25	Bartonella_A apis	genome from metagenome	multi-marker approach	spades (v3.15.3)	Prodigal (v2.6.3)+Custom Filtering+DRAM (v1.4.6)	med	High Quality Draft	Medium Quality Draft	CheckM (v1.1.3)	no	barrnap	kmer+coverage	metabat	bwa
		A3-2_2	100	0	2594775	9	540660	288308	721894	2236	2.59M	A3-2	high	d__Bacteria	p__Pseudomonadota	c__Alphaproteobacteria	o__Rhizobiales	f__Rhizobiaceae	g__Bartonella_A	s__Bartonella_A apis	102.905	62_1	0	100	0	540660	0.5-1Mb	Apis andreniformis	25	Bartonella_A apis	genome from metagenome	multi-marker approach	spades (v3.15.3)	Prodigal (v2.6.3)+Custom Filtering+DRAM (v1.4.6)	med	High Quality Draft	Medium Quality Draft	CheckM (v1.1.3)	no	barrnap	kmer+coverage	metabat	bwa
		A3-5_5	98.88	0	2550494	12	432714	212541	597398	2190	2.55M	A3-5	high	d__Bacteria	p__Pseudomonadota	c__Alphaproteobacteria	o__Rhizobiales	f__Rhizobiaceae	g__Bartonella_A	s__Bartonella_A apis	101.737	62_1	0	98.88	0	432714	200-500Kb	Apis andreniformis	25	Bartonella_A apis	genome from metagenome	multi-marker approach	spades (v3.15.3)	Prodigal (v2.6.3)+Custom Filtering+DRAM (v1.4.6)	med	High Quality Draft	Medium Quality Draft	CheckM (v1.1.3)	no	barrnap	kmer+coverage	metabat	bwa
		A4-1_15	85.18	1.74	2200974	123	24175	17894	62301	1967	2.2M	A4-1	medium	d__Bacteria	p__Pseudomonadota	c__Alphaproteobacteria	o__Rhizobiales	f__Rhizobiaceae	g__Bartonella_A	s__Bartonella_A apis	78.7043	62_1	0	85.18	1.74	24175	10-50Kb	Apis andreniformis	25	Bartonella_A apis	genome from metagenome	multi-marker approach	spades (v3.15.3)	Prodigal (v2.6.3)+Custom Filtering+DRAM (v1.4.6)	med	Medium Quality Draft	Medium Quality Draft	CheckM (v1.1.3)	no	barrnap	kmer+coverage	metabat	bwa
		A4-3_1	94.86	0	2257577	50	99738	45151	230914	1951	2.26M	A4-3	high	d__Bacteria	p__Pseudomonadota	c__Alphaproteobacteria	o__Rhizobiales	f__Rhizobiaceae	g__Bartonella_A	s__Bartonella_A apis	97.3971	62_1	0	94.86	0	99738	50-100Kb	Apis andreniformis	25	Bartonella_A apis	genome from metagenome	multi-marker approach	spades (v3.15.3)	Prodigal (v2.6.3)+Custom Filtering+DRAM (v1.4.6)	med	High Quality Draft	Medium Quality Draft	CheckM (v1.1.3)	no	barrnap	kmer+coverage	metabat	bwa
		A6-1_7	96.53	1.23	2336527	160	19187	14603	135258	2105	2.34M	A6-1	high	d__Bacteria	p__Pseudomonadota	c__Alphaproteobacteria	o__Rhizobiales	f__Rhizobiaceae	g__Bartonella_A	s__Bartonella_A apis	92.5484	62_1	0	96.53	1.23	19187	10-50Kb	Apis andreniformis	25	Bartonella_A apis	genome from metagenome	multi-marker approach	spades (v3.15.3)	Prodigal (v2.6.3)+Custom Filtering+DRAM (v1.4.6)	med	High Quality Draft	Medium Quality Draft	CheckM (v1.1.3)	no	barrnap	kmer+coverage	metabat	bwa
		A6-5_1	100	0	2616854	5	626146	523370	756903	2260	2.62M	A6-5	high	d__Bacteria	p__Pseudomonadota	c__Alphaproteobacteria	o__Rhizobiales	f__Rhizobiaceae	g__Bartonella_A	s__Bartonella_A apis	102.937	62_1	0	100	0	626146	0.5-1Mb	Apis andreniformis	25	Bartonella_A apis	genome from metagenome	multi-marker approach	spades (v3.15.3)	Prodigal (v2.6.3)+Custom Filtering+DRAM (v1.4.6)	med	High Quality Draft	Medium Quality Draft	CheckM (v1.1.3)	no	barrnap	kmer+coverage	metabat	bwa
		C1-5_6	94.95	0	2447498	77	51623	31785	188324	2148	2.45M	C1-5	high	d__Bacteria	p__Pseudomonadota	c__Alphaproteobacteria	o__Rhizobiales	f__Rhizobiaceae	g__Bartonella_A	s__Bartonella_A apis	97.344	62_1	0	94.95	0	51623	50-100Kb	Apis cerana	25	Bartonella_A apis	genome from metagenome	multi-marker approach	spades (v3.15.3)	Prodigal (v2.6.3)+Custom Filtering+DRAM (v1.4.6)	med	High Quality Draft	Medium Quality Draft	CheckM (v1.1.3)	no	barrnap	kmer+coverage	metabat	bwa
		C5-1_4	92.16	0	2272263	214	14281	10618	54674	2133	2.27M	C5-1	high	d__Bacteria	p__Pseudomonadota	c__Alphaproteobacteria	o__Rhizobiales	f__Rhizobiaceae	g__Bartonella_A	s__Bartonella_A apis	94.2754	62_1	0	92.16	0	14281	10-50Kb	Apis cerana	25	Bartonella_A apis	genome from metagenome	multi-marker approach	spades (v3.15.3)	Prodigal (v2.6.3)+Custom Filtering+DRAM (v1.4.6)	med	High Quality Draft	Medium Quality Draft	CheckM (v1.1.3)	no	barrnap	kmer+coverage	metabat	bwa
		F4-2_6	89.09	0.9	2183814	129	28248	16928	82177	1934	2.18M	F4-2	medium	d__Bacteria	p__Pseudomonadota	c__Alphaproteobacteria	o__Rhizobiales	f__Rhizobiaceae	g__Bartonella_A	s__Bartonella_A apis	86.8508	62_1	0	89.09	0.9	28248	10-50Kb	Apis florea	25	Bartonella_A apis	genome from metagenome	multi-marker approach	spades (v3.15.3)	Prodigal (v2.6.3)+Custom Filtering+DRAM (v1.4.6)	med	Medium Quality Draft	Medium Quality Draft	CheckM (v1.1.3)	no	barrnap	kmer+coverage	metabat	bwa
		F6-3_6	61.74	0	1857045	8	377275	232130	566244	1593	1.86M	F6-3	medium	d__Bacteria	p__Pseudomonadota	c__Alphaproteobacteria	o__Rhizobiales	f__Rhizobiaceae	g__Bartonella_A	s__Bartonella_A apis	64.5667	62_1	0	61.74	0	377275	200-500Kb	Apis florea	25	Bartonella_A apis	genome from metagenome	multi-marker approach	spades (v3.15.3)	Prodigal (v2.6.3)+Custom Filtering+DRAM (v1.4.6)	med	Medium Quality Draft	Medium Quality Draft	CheckM (v1.1.3)	no	barrnap	kmer+coverage	metabat	bwa
		F6-4_7	62.09	0.43	1323199	111	14854	11920	44915	1210	1.32M	F6-4	medium	d__Bacteria	p__Pseudomonadota	c__Alphaproteobacteria	o__Rhizobiales	f__Rhizobiaceae	g__Bartonella_A	s__Bartonella_A apis	62.0655	62_1	0	62.09	0.43	14854	10-50Kb	Apis florea	25	Bartonella_A apis	genome from metagenome	multi-marker approach	spades (v3.15.3)	Prodigal (v2.6.3)+Custom Filtering+DRAM (v1.4.6)	med	Medium Quality Draft	Medium Quality Draft	CheckM (v1.1.3)	no	barrnap	kmer+coverage	metabat	bwa
		F7-1_8	100	0	2591651	9	628257	287961	705844	2225	2.59M	F7-1	high	d__Bacteria	p__Pseudomonadota	c__Alphaproteobacteria	o__Rhizobiales	f__Rhizobiaceae	g__Bartonella_A	s__Bartonella_A apis	102.937	62_1	0	100	0	628257	0.5-1Mb	Apis florea	25	Bartonella_A apis	genome from metagenome	multi-marker approach	spades (v3.15.3)	Prodigal (v2.6.3)+Custom Filtering+DRAM (v1.4.6)	med	High Quality Draft	Medium Quality Draft	CheckM (v1.1.3)	no	barrnap	kmer+coverage	metabat	bwa
		F7-3_8	100	0	2593186	6	628257	432197	717346	2226	2.59M	F7-3	high	d__Bacteria	p__Pseudomonadota	c__Alphaproteobacteria	o__Rhizobiales	f__Rhizobiaceae	g__Bartonella_A	s__Bartonella_A apis	102.937	62_1	0	100	0	628257	0.5-1Mb	Apis florea	25	Bartonella_A apis	genome from metagenome	multi-marker approach	spades (v3.15.3)	Prodigal (v2.6.3)+Custom Filtering+DRAM (v1.4.6)	med	High Quality Draft	Medium Quality Draft	CheckM (v1.1.3)	no	barrnap	kmer+coverage	metabat	bwa
		M2-4_27	95	0.43	2290481	151	30772	15168	70388	2044	2.29M	M2-4	high	d__Bacteria	p__Pseudomonadota	c__Alphaproteobacteria	o__Rhizobiales	f__Rhizobiaceae	g__Bartonella_A	s__Bartonella_A apis	95.1316	62_1	0	95	0.43	30772	10-50Kb	Apis mellifera	25	Bartonella_A apis	genome from metagenome	multi-marker approach	spades (v3.15.3)	Prodigal (v2.6.3)+Custom Filtering+DRAM (v1.4.6)	med	High Quality Draft	Medium Quality Draft	CheckM (v1.1.3)	no	barrnap	kmer+coverage	metabat	bwa
		M4-1_31	65.52	0	1750475	130	22695	13465	85965	1571	1.75M	M4-1	medium	d__Bacteria	p__Pseudomonadota	c__Alphaproteobacteria	o__Rhizobiales	f__Rhizobiaceae	g__Bartonella_A	s__Bartonella_A apis	67.7277	62_1	0	65.52	0	22695	10-50Kb	Apis mellifera	25	Bartonella_A apis	genome from metagenome	multi-marker approach	spades (v3.15.3)	Prodigal (v2.6.3)+Custom Filtering+DRAM (v1.4.6)	med	Medium Quality Draft	Medium Quality Draft	CheckM (v1.1.3)	no	barrnap	kmer+coverage	metabat	bwa
		M4-4_29	98.7	0	2440874	23	162658	106124	426826	2083	2.44M	M4-4	high	d__Bacteria	p__Pseudomonadota	c__Alphaproteobacteria	o__Rhizobiales	f__Rhizobiaceae	g__Bartonella_A	s__Bartonella_A apis	101.344	62_1	0	98.7	0	162658	100-200Kb	Apis mellifera	25	Bartonella_A apis	genome from metagenome	multi-marker approach	spades (v3.15.3)	Prodigal (v2.6.3)+Custom Filtering+DRAM (v1.4.6)	med	High Quality Draft	Medium Quality Draft	CheckM (v1.1.3)	no	barrnap	kmer+coverage	metabat	bwa
		M4-5_21	96.23	3.48	2247903	129	29797	17425	151987	2019	2.25M	M4-5	high	d__Bacteria	p__Pseudomonadota	c__Alphaproteobacteria	o__Rhizobiales	f__Rhizobiaceae	g__Bartonella_A	s__Bartonella_A apis	81.0954	62_1	0	96.23	3.48	29797	10-50Kb	Apis mellifera	25	Bartonella_A apis	genome from metagenome	multi-marker approach	spades (v3.15.3)	Prodigal (v2.6.3)+Custom Filtering+DRAM (v1.4.6)	med	High Quality Draft	Medium Quality Draft	CheckM (v1.1.3)	no	barrnap	kmer+coverage	metabat	bwa
		M5-1_16	54.25	1.74	1196990	224	6462	5343	22963	1173	1.2M	M5-1	medium	d__Bacteria	p__Pseudomonadota	c__Alphaproteobacteria	o__Rhizobiales	f__Rhizobiaceae	g__Bartonella_A	s__Bartonella_A apis	47.4755	62_1	0	54.25	1.74	6462	<10Kb	Apis mellifera	25	Bartonella_A apis	genome from metagenome	multi-marker approach	spades (v3.15.3)	Prodigal (v2.6.3)+Custom Filtering+DRAM (v1.4.6)	med	Medium Quality Draft	Medium Quality Draft	CheckM (v1.1.3)	no	barrnap	kmer+coverage	metabat	bwa
		M5-2_8	93.85	1.74	2312268	153	31766	15112	78410	2043	2.31M	M5-2	high	d__Bacteria	p__Pseudomonadota	c__Alphaproteobacteria	o__Rhizobiales	f__Rhizobiaceae	g__Bartonella_A	s__Bartonella_A apis	87.4258	62_1	0	93.85	1.74	31766	10-50Kb	Apis mellifera	25	Bartonella_A apis	genome from metagenome	multi-marker approach	spades (v3.15.3)	Prodigal (v2.6.3)+Custom Filtering+DRAM (v1.4.6)	med	High Quality Draft	Medium Quality Draft	CheckM (v1.1.3)	no	barrnap	kmer+coverage	metabat	bwa
		M5-3_19	83.2	3.57	1977980	149	20767	13275	119034	1803	1.98M	M5-3	medium	d__Bacteria	p__Pseudomonadota	c__Alphaproteobacteria	o__Rhizobiales	f__Rhizobiaceae	g__Bartonella_A	s__Bartonella_A apis	67.524	62_1	0	83.2	3.57	20767	10-50Kb	Apis mellifera	25	Bartonella_A apis	genome from metagenome	multi-marker approach	spades (v3.15.3)	Prodigal (v2.6.3)+Custom Filtering+DRAM (v1.4.6)	med	Medium Quality Draft	Medium Quality Draft	CheckM (v1.1.3)	no	barrnap	kmer+coverage	metabat	bwa
		M7-2_14	72.88	0	1820273	297	7330	6128	32803	1729	1.82M	M7-2	medium	d__Bacteria	p__Pseudomonadota	c__Alphaproteobacteria	o__Rhizobiales	f__Rhizobiaceae	g__Bartonella_A	s__Bartonella_A apis	74.8341	62_1	0	72.88	0	7330	<10Kb	Apis mellifera	25	Bartonella_A apis	genome from metagenome	multi-marker approach	spades (v3.15.3)	Prodigal (v2.6.3)+Custom Filtering+DRAM (v1.4.6)	med	Medium Quality Draft	Medium Quality Draft	CheckM (v1.1.3)	no	barrnap	kmer+coverage	metabat	bwa
		D6-5_17	62.83	0.87	1518823	39	115554	38944	193022	1367	1.52M	D6-5	medium	d__Bacteria	p__Pseudomonadota	c__Alphaproteobacteria	o__Rhizobiales	f__Rhizobiaceae	g__Bartonella_A	s__	60.0614	67_0	1	62.83	0.87	115554	100-200Kb	Apis dorsata	1	Bartonella_A SGB-67_0	genome from metagenome	multi-marker approach	spades (v3.15.3)	Prodigal (v2.6.3)+Custom Filtering+DRAM (v1.4.6)	med	Medium Quality Draft	Medium Quality Draft	CheckM (v1.1.3)	no	barrnap	kmer+coverage	metabat	bwa
		D1-4_20	62.93	0	1319651	26	55571	50755	262311	1201	1.32M	D1-4	medium	d__Bacteria	p__Pseudomonadota	c__Gammaproteobacteria	o__Burkholderiales	f__Neisseriaceae	g__Snodgrassella	s__	64.3524	56_2	1	62.93	0	55571	50-100Kb	Apis dorsata	1	Snodgrassella SGB-56_2	genome from metagenome	multi-marker approach	spades (v3.15.3)	Prodigal (v2.6.3)+Custom Filtering+DRAM (v1.4.6)	med	Medium Quality Draft	Medium Quality Draft	CheckM (v1.1.3)	no	barrnap	kmer+coverage	metabat	bwa
		A1-1_9	68.22	0.65	1494696	341	4691	4383	19487	1638	1.49M	A1-1	medium	d__Bacteria	p__Pseudomonadota	c__Alphaproteobacteria	o__Rhizobiales	f__Rhizobiaceae	g__Bartonella_A	s__Bartonella_A sp945277285	66.8363	64_1	0	68.22	0.65	4691	<10Kb	Apis andreniformis	17	Bartonella_A sp945277285	genome from metagenome	multi-marker approach	spades (v3.15.3)	Prodigal (v2.6.3)+Custom Filtering+DRAM (v1.4.6)	med	Medium Quality Draft	Medium Quality Draft	CheckM (v1.1.3)	no	barrnap	kmer+coverage	metabat	bwa
		A3-1_5	66.99	0	1292261	331	4003	3904	16234	1354	1.29M	A3-1	medium	d__Bacteria	p__Pseudomonadota	c__Alphaproteobacteria	o__Rhizobiales	f__Rhizobiaceae	g__Bartonella_A	s__Bartonella_A sp945277285	68.8237	64_1	0	66.99	0	4003	<10Kb	Apis andreniformis	17	Bartonella_A sp945277285	genome from metagenome	multi-marker approach	spades (v3.15.3)	Prodigal (v2.6.3)+Custom Filtering+DRAM (v1.4.6)	med	Medium Quality Draft	Medium Quality Draft	CheckM (v1.1.3)	no	barrnap	kmer+coverage	metabat	bwa
		A3-3_10	99.78	0	2508815	11	352137	228074	680452	2211	2.51M	A3-3	high	d__Bacteria	p__Pseudomonadota	c__Alphaproteobacteria	o__Rhizobiales	f__Rhizobiaceae	g__Bartonella_A	s__Bartonella_A sp945277285	102.586	64_1	0	99.78	0	352137	200-500Kb	Apis andreniformis	17	Bartonella_A sp945277285	genome from metagenome	multi-marker approach	spades (v3.15.3)	Prodigal (v2.6.3)+Custom Filtering+DRAM (v1.4.6)	med	High Quality Draft	Medium Quality Draft	CheckM (v1.1.3)	no	barrnap	kmer+coverage	metabat	bwa
		A3-4_8	99.78	0	2575062	9	453902	286118	509596	2276	2.58M	A3-4	high	d__Bacteria	p__Pseudomonadota	c__Alphaproteobacteria	o__Rhizobiales	f__Rhizobiaceae	g__Bartonella_A	s__Bartonella_A sp945277285	102.636	64_1	0	99.78	0	453902	200-500Kb	Apis andreniformis	17	Bartonella_A sp945277285	genome from metagenome	multi-marker approach	spades (v3.15.3)	Prodigal (v2.6.3)+Custom Filtering+DRAM (v1.4.6)	med	High Quality Draft	Medium Quality Draft	CheckM (v1.1.3)	no	barrnap	kmer+coverage	metabat	bwa
		A3-5_2	97.97	0	2522364	11	451749	229305	495624	2203	2.52M	A3-5	high	d__Bacteria	p__Pseudomonadota	c__Alphaproteobacteria	o__Rhizobiales	f__Rhizobiaceae	g__Bartonella_A	s__Bartonella_A sp945277285	100.824	64_1	0	97.97	0	451749	200-500Kb	Apis andreniformis	17	Bartonella_A sp945277285	genome from metagenome	multi-marker approach	spades (v3.15.3)	Prodigal (v2.6.3)+Custom Filtering+DRAM (v1.4.6)	med	High Quality Draft	Medium Quality Draft	CheckM (v1.1.3)	no	barrnap	kmer+coverage	metabat	bwa
		C1-1_15	97.39	0	2310458	66	63842	35006	151291	2034	2.31M	C1-1	high	d__Bacteria	p__Pseudomonadota	c__Alphaproteobacteria	o__Rhizobiales	f__Rhizobiaceae	g__Bartonella_A	s__Bartonella_A sp945277285	99.8245	64_1	0	97.39	0	63842	50-100Kb	Apis cerana	17	Bartonella_A sp945277285	genome from metagenome	multi-marker approach	spades (v3.15.3)	Prodigal (v2.6.3)+Custom Filtering+DRAM (v1.4.6)	med	High Quality Draft	Medium Quality Draft	CheckM (v1.1.3)	no	barrnap	kmer+coverage	metabat	bwa
		C1-3_20	82.29	0.43	1961938	351	6545	5589	34236	2037	1.96M	C1-3	medium	d__Bacteria	p__Pseudomonadota	c__Alphaproteobacteria	o__Rhizobiales	f__Rhizobiaceae	g__Bartonella_A	s__Bartonella_A sp945277285	82.0782	64_1	0	82.29	0.43	6545	<10Kb	Apis cerana	17	Bartonella_A sp945277285	genome from metagenome	multi-marker approach	spades (v3.15.3)	Prodigal (v2.6.3)+Custom Filtering+DRAM (v1.4.6)	med	Medium Quality Draft	Medium Quality Draft	CheckM (v1.1.3)	no	barrnap	kmer+coverage	metabat	bwa
		C1-4_20	96.09	0	2308021	43	104072	53674	195700	2015	2.31M	C1-4	high	d__Bacteria	p__Pseudomonadota	c__Alphaproteobacteria	o__Rhizobiales	f__Rhizobiaceae	g__Bartonella_A	s__Bartonella_A sp945277285	98.6304	64_1	0	96.09	0	104072	100-200Kb	Apis cerana	17	Bartonella_A sp945277285	genome from metagenome	multi-marker approach	spades (v3.15.3)	Prodigal (v2.6.3)+Custom Filtering+DRAM (v1.4.6)	med	High Quality Draft	Medium Quality Draft	CheckM (v1.1.3)	no	barrnap	kmer+coverage	metabat	bwa
		C1-5_8	90.16	0	2273213	70	58133	32474	264651	2009	2.27M	C1-5	high	d__Bacteria	p__Pseudomonadota	c__Alphaproteobacteria	o__Rhizobiales	f__Rhizobiaceae	g__Bartonella_A	s__Bartonella_A sp945277285	92.573	64_1	0	90.16	0	58133	50-100Kb	Apis cerana	17	Bartonella_A sp945277285	genome from metagenome	multi-marker approach	spades (v3.15.3)	Prodigal (v2.6.3)+Custom Filtering+DRAM (v1.4.6)	med	High Quality Draft	Medium Quality Draft	CheckM (v1.1.3)	no	barrnap	kmer+coverage	metabat	bwa
		C5-2_8	88.94	1.01	2028549	271	9342	7485	47230	1994	2.03M	C5-2	medium	d__Bacteria	p__Pseudomonadota	c__Alphaproteobacteria	o__Rhizobiales	f__Rhizobiaceae	g__Bartonella_A	s__Bartonella_A sp945277285	85.9071	64_1	0	88.94	1.01	9342	<10Kb	Apis cerana	17	Bartonella_A sp945277285	genome from metagenome	multi-marker approach	spades (v3.15.3)	Prodigal (v2.6.3)+Custom Filtering+DRAM (v1.4.6)	med	Medium Quality Draft	Medium Quality Draft	CheckM (v1.1.3)	no	barrnap	kmer+coverage	metabat	bwa
		C5-4_14	98.91	0	2484639	13	318757	191126	765598	2170	2.48M	C5-4	high	d__Bacteria	p__Pseudomonadota	c__Alphaproteobacteria	o__Rhizobiales	f__Rhizobiaceae	g__Bartonella_A	s__Bartonella_A sp945277285	101.69	64_1	0	98.91	0	318757	200-500Kb	Apis cerana	17	Bartonella_A sp945277285	genome from metagenome	multi-marker approach	spades (v3.15.3)	Prodigal (v2.6.3)+Custom Filtering+DRAM (v1.4.6)	med	High Quality Draft	Medium Quality Draft	CheckM (v1.1.3)	no	barrnap	kmer+coverage	metabat	bwa
		C6-1_7	99.78	0	2530696	6	509696	421782	549592	2214	2.53M	C6-1	high	d__Bacteria	p__Pseudomonadota	c__Alphaproteobacteria	o__Rhizobiales	f__Rhizobiaceae	g__Bartonella_A	s__Bartonella_A sp945277285	102.664	64_1	0	99.78	0	509696	0.5-1Mb	Apis cerana	17	Bartonella_A sp945277285	genome from metagenome	multi-marker approach	spades (v3.15.3)	Prodigal (v2.6.3)+Custom Filtering+DRAM (v1.4.6)	med	High Quality Draft	Medium Quality Draft	CheckM (v1.1.3)	no	barrnap	kmer+coverage	metabat	bwa
		C6-4_5	99.78	0	2529943	6	509696	421657	686745	2215	2.53M	C6-4	high	d__Bacteria	p__Pseudomonadota	c__Alphaproteobacteria	o__Rhizobiales	f__Rhizobiaceae	g__Bartonella_A	s__Bartonella_A sp945277285	102.664	64_1	0	99.78	0	509696	0.5-1Mb	Apis cerana	17	Bartonella_A sp945277285	genome from metagenome	multi-marker approach	spades (v3.15.3)	Prodigal (v2.6.3)+Custom Filtering+DRAM (v1.4.6)	med	High Quality Draft	Medium Quality Draft	CheckM (v1.1.3)	no	barrnap	kmer+coverage	metabat	bwa
		F2-2_4	99.78	0	2485101	6	509306	414183	1184938	2170	2.49M	F2-2	high	d__Bacteria	p__Pseudomonadota	c__Alphaproteobacteria	o__Rhizobiales	f__Rhizobiaceae	g__Bartonella_A	s__Bartonella_A sp945277285	102.664	64_1	0	99.78	0	509306	0.5-1Mb	Apis florea	17	Bartonella_A sp945277285	genome from metagenome	multi-marker approach	spades (v3.15.3)	Prodigal (v2.6.3)+Custom Filtering+DRAM (v1.4.6)	med	High Quality Draft	Medium Quality Draft	CheckM (v1.1.3)	no	barrnap	kmer+coverage	metabat	bwa
		D9-3_3	63.1	0.04	2565629	13	266161	197356	544649	2381	2.57M	D9-3	medium	d__Bacteria	p__Pseudomonadota	c__Gammaproteobacteria	o__Enterobacterales	f__Enterobacteriaceae	g__Enterobacter	s__Enterobacter vonholyi	64.6626	101_2	1	63.1	0.04	266161	200-500Kb	Apis dorsata	1	Enterobacter vonholyi	genome from metagenome	multi-marker approach	spades (v3.15.3)	Prodigal (v2.6.3)+Custom Filtering+DRAM (v1.4.6)	med	Medium Quality Draft	Medium Quality Draft	CheckM (v1.1.3)	no	barrnap	kmer+coverage	metabat	bwa
		F6-4_11	99.28	0	2540958	13	285129	195458	633004	2199	2.54M	F6-4	high	d__Bacteria	p__Pseudomonadota	c__Alphaproteobacteria	o__Rhizobiales	f__Rhizobiaceae	g__Bartonella_A	s__Bartonella_A sp945277285	102.035	64_1	0	99.28	0	285129	200-500Kb	Apis florea	17	Bartonella_A sp945277285	genome from metagenome	multi-marker approach	spades (v3.15.3)	Prodigal (v2.6.3)+Custom Filtering+DRAM (v1.4.6)	med	High Quality Draft	Medium Quality Draft	CheckM (v1.1.3)	no	barrnap	kmer+coverage	metabat	bwa
		M1-1_8	91.3	0.43	2222556	91	40354	24423	131338	1997	2.22M	M1-1	high	d__Bacteria	p__Pseudomonadota	c__Alphaproteobacteria	o__Rhizobiales	f__Rhizobiaceae	g__Bartonella_A	s__Bartonella_A sp945277285	91.4855	64_1	0	91.3	0.43	40354	10-50Kb	Apis mellifera	17	Bartonella_A sp945277285	genome from metagenome	multi-marker approach	spades (v3.15.3)	Prodigal (v2.6.3)+Custom Filtering+DRAM (v1.4.6)	med	High Quality Draft	Medium Quality Draft	CheckM (v1.1.3)	no	barrnap	kmer+coverage	metabat	bwa
		M4-2_13	72.74	0.43	1625991	113	19981	14389	79163	1541	1.63M	M4-2	medium	d__Bacteria	p__Pseudomonadota	c__Alphaproteobacteria	o__Rhizobiales	f__Rhizobiaceae	g__Bartonella_A	s__Bartonella_A sp945285915	72.7493	70_2	0	72.74	0.43	19981	10-50Kb	Apis mellifera	3	Bartonella_A sp945285915	genome from metagenome	multi-marker approach	spades (v3.15.3)	Prodigal (v2.6.3)+Custom Filtering+DRAM (v1.4.6)	med	Medium Quality Draft	Medium Quality Draft	CheckM (v1.1.3)	no	barrnap	kmer+coverage	metabat	bwa
		M7-1_21	86.96	1.3	2352668	6	474938	392111	618455	2088	2.35M	M7-1	medium	d__Bacteria	p__Pseudomonadota	c__Alphaproteobacteria	o__Rhizobiales	f__Rhizobiaceae	g__Bartonella_A	s__Bartonella_A sp945285915	83.3061	70_2	0	86.96	1.3	474938	200-500Kb	Apis mellifera	3	Bartonella_A sp945285915	genome from metagenome	multi-marker approach	spades (v3.15.3)	Prodigal (v2.6.3)+Custom Filtering+DRAM (v1.4.6)	med	Medium Quality Draft	Medium Quality Draft	CheckM (v1.1.3)	no	barrnap	kmer+coverage	metabat	bwa
		M4-5_4	63.79	4.55	1975876	56	89285	35283	218118	1732	1.98M	M4-5	medium	d__Bacteria	p__Pseudomonadota	c__Alphaproteobacteria	o__Rhizobiales	f__Rhizobiaceae	g__Bartonella_A	s__Bartonella_A sp016100455	42.5654	63_2	1	63.79	4.55	89285	50-100Kb	Apis mellifera	1	Bartonella_A sp016100455	genome from metagenome	multi-marker approach	spades (v3.15.3)	Prodigal (v2.6.3)+Custom Filtering+DRAM (v1.4.6)	med	Medium Quality Draft	Medium Quality Draft	CheckM (v1.1.3)	no	barrnap	kmer+coverage	metabat	bwa
		D1-2_15	93.59	1.52	2056394	14	232293	146885	346784	1639	2.06M	D1-2	high	d__Bacteria	p__Actinomycetota	c__Actinomycetia	o__Actinomycetales	f__Bifidobacteriaceae	g__Bifidobacterium	s__	88.7126	4_1	0	93.59	1.52	232293	200-500Kb	Apis dorsata	34	Bifidobacterium SGB-4_1	genome from metagenome	multi-marker approach	spades (v3.15.3)	Prodigal (v2.6.3)+Custom Filtering+DRAM (v1.4.6)	med	High Quality Draft	Medium Quality Draft	CheckM (v1.1.3)	no	barrnap	kmer+coverage	metabat	bwa
		D1-3_17	96.01	3.55	2047148	52	50976	39368	132409	1676	2.05M	D1-3	high	d__Bacteria	p__Actinomycetota	c__Actinomycetia	o__Actinomycetales	f__Bifidobacteriaceae	g__Bifidobacterium	s__	80.6541	4_1	0	96.01	3.55	50976	50-100Kb	Apis dorsata	34	Bifidobacterium SGB-4_1	genome from metagenome	multi-marker approach	spades (v3.15.3)	Prodigal (v2.6.3)+Custom Filtering+DRAM (v1.4.6)	med	High Quality Draft	Medium Quality Draft	CheckM (v1.1.3)	no	barrnap	kmer+coverage	metabat	bwa
		D1-4_37	91.72	2.16	1841837	148	16937	12444	49058	1580	1.84M	D1-4	high	d__Bacteria	p__Actinomycetota	c__Actinomycetia	o__Actinomycetales	f__Bifidobacteriaceae	g__Bifidobacterium	s__	83.075	4_1	0	91.72	2.16	16937	10-50Kb	Apis dorsata	34	Bifidobacterium SGB-4_1	genome from metagenome	multi-marker approach	spades (v3.15.3)	Prodigal (v2.6.3)+Custom Filtering+DRAM (v1.4.6)	med	High Quality Draft	Medium Quality Draft	CheckM (v1.1.3)	no	barrnap	kmer+coverage	metabat	bwa
		D6-1_6	64.66	0	1635472	106	24927	15428	84925	1548	1.64M	D6-1	medium	d__Bacteria	p__Pseudomonadota	c__Gammaproteobacteria	o__Enterobacterales	f__Enterobacteriaceae	g__Gilliamella	s__	65.9083	78_2	1	64.66	0	24927	10-50Kb	Apis dorsata	1	Gilliamella SGB-78_2	genome from metagenome	multi-marker approach	spades (v3.15.3)	Prodigal (v2.6.3)+Custom Filtering+DRAM (v1.4.6)	med	Medium Quality Draft	Medium Quality Draft	CheckM (v1.1.3)	no	barrnap	kmer+coverage	metabat	bwa
		D2-1_17	96.77	2.23	1951572	83	35720	23512	126577	1590	1.95M	D2-1	high	d__Bacteria	p__Actinomycetota	c__Actinomycetia	o__Actinomycetales	f__Bifidobacteriaceae	g__Bifidobacterium	s__	87.9368	4_1	0	96.77	2.23	35720	10-50Kb	Apis dorsata	34	Bifidobacterium SGB-4_1	genome from metagenome	multi-marker approach	spades (v3.15.3)	Prodigal (v2.6.3)+Custom Filtering+DRAM (v1.4.6)	med	High Quality Draft	Medium Quality Draft	CheckM (v1.1.3)	no	barrnap	kmer+coverage	metabat	bwa
		D2-2_3	81.03	3.07	1663604	216	10271	7701	42979	1473	1.66M	D2-2	medium	d__Bacteria	p__Actinomycetota	c__Actinomycetia	o__Actinomycetales	f__Bifidobacteriaceae	g__Bifidobacterium	s__	67.7207	4_1	0	81.03	3.07	10271	10-50Kb	Apis dorsata	34	Bifidobacterium SGB-4_1	genome from metagenome	multi-marker approach	spades (v3.15.3)	Prodigal (v2.6.3)+Custom Filtering+DRAM (v1.4.6)	med	Medium Quality Draft	Medium Quality Draft	CheckM (v1.1.3)	no	barrnap	kmer+coverage	metabat	bwa
		D2-5_20	87.56	2.35	1832121	81	32123	22618	84632	1485	1.83M	D2-5	medium	d__Bacteria	p__Actinomycetota	c__Actinomycetia	o__Actinomycetales	f__Bifidobacteriaceae	g__Bifidobacterium	s__	78.1036	4_1	0	87.56	2.35	32123	10-50Kb	Apis dorsata	34	Bifidobacterium SGB-4_1	genome from metagenome	multi-marker approach	spades (v3.15.3)	Prodigal (v2.6.3)+Custom Filtering+DRAM (v1.4.6)	med	Medium Quality Draft	Medium Quality Draft	CheckM (v1.1.3)	no	barrnap	kmer+coverage	metabat	bwa
		D3-2_26	84.8	3.06	1729307	202	11119	8560	33123	1532	1.73M	D3-2	medium	d__Bacteria	p__Actinomycetota	c__Actinomycetia	o__Actinomycetales	f__Bifidobacteriaceae	g__Bifidobacterium	s__	71.5627	4_1	0	84.8	3.06	11119	10-50Kb	Apis dorsata	34	Bifidobacterium SGB-4_1	genome from metagenome	multi-marker approach	spades (v3.15.3)	Prodigal (v2.6.3)+Custom Filtering+DRAM (v1.4.6)	med	Medium Quality Draft	Medium Quality Draft	CheckM (v1.1.3)	no	barrnap	kmer+coverage	metabat	bwa
		D3-4_12	94.65	2.5	1875457	113	23352	16596	87900	1580	1.88M	D3-4	high	d__Bacteria	p__Actinomycetota	c__Actinomycetia	o__Actinomycetales	f__Bifidobacteriaceae	g__Bifidobacterium	s__	84.3745	4_1	0	94.65	2.5	23352	10-50Kb	Apis dorsata	34	Bifidobacterium SGB-4_1	genome from metagenome	multi-marker approach	spades (v3.15.3)	Prodigal (v2.6.3)+Custom Filtering+DRAM (v1.4.6)	med	High Quality Draft	Medium Quality Draft	CheckM (v1.1.3)	no	barrnap	kmer+coverage	metabat	bwa
		D4-1_31	94.47	1.67	1873746	44	62132	42585	184082	1481	1.87M	D4-1	high	d__Bacteria	p__Actinomycetota	c__Actinomycetia	o__Actinomycetales	f__Bifidobacteriaceae	g__Bifidobacterium	s__	88.5598	4_1	0	94.47	1.67	62132	50-100Kb	Apis dorsata	34	Bifidobacterium SGB-4_1	genome from metagenome	multi-marker approach	spades (v3.15.3)	Prodigal (v2.6.3)+Custom Filtering+DRAM (v1.4.6)	med	High Quality Draft	Medium Quality Draft	CheckM (v1.1.3)	no	barrnap	kmer+coverage	metabat	bwa
		D4-2_4	71.39	1.97	1424241	260	6428	5477	32446	1351	1.42M	D4-2	medium	d__Bacteria	p__Actinomycetota	c__Actinomycetia	o__Actinomycetales	f__Bifidobacteriaceae	g__Bifidobacterium	s__	63.4842	4_1	0	71.39	1.97	6428	<10Kb	Apis dorsata	34	Bifidobacterium SGB-4_1	genome from metagenome	multi-marker approach	spades (v3.15.3)	Prodigal (v2.6.3)+Custom Filtering+DRAM (v1.4.6)	med	Medium Quality Draft	Medium Quality Draft	CheckM (v1.1.3)	no	barrnap	kmer+coverage	metabat	bwa
		D4-3_21	95.4	1.17	1858064	39	81884	47642	202197	1462	1.86M	D4-3	high	d__Bacteria	p__Actinomycetota	c__Actinomycetia	o__Actinomycetales	f__Bifidobacteriaceae	g__Bifidobacterium	s__	92.05	4_1	0	95.4	1.17	81884	50-100Kb	Apis dorsata	34	Bifidobacterium SGB-4_1	genome from metagenome	multi-marker approach	spades (v3.15.3)	Prodigal (v2.6.3)+Custom Filtering+DRAM (v1.4.6)	med	High Quality Draft	Medium Quality Draft	CheckM (v1.1.3)	no	barrnap	kmer+coverage	metabat	bwa
		D4-4_30	93.66	0.95	1879202	37	89321	50789	225300	1480	1.88M	D4-4	high	d__Bacteria	p__Actinomycetota	c__Actinomycetia	o__Actinomycetales	f__Bifidobacteriaceae	g__Bifidobacterium	s__	91.4271	4_1	0	93.66	0.95	89321	50-100Kb	Apis dorsata	34	Bifidobacterium SGB-4_1	genome from metagenome	multi-marker approach	spades (v3.15.3)	Prodigal (v2.6.3)+Custom Filtering+DRAM (v1.4.6)	med	High Quality Draft	Medium Quality Draft	CheckM (v1.1.3)	no	barrnap	kmer+coverage	metabat	bwa
		D4-5_10	96.31	2.01	2062974	8	379382	257871	411645	1614	2.06M	D4-5	high	d__Bacteria	p__Actinomycetota	c__Actinomycetia	o__Actinomycetales	f__Bifidobacteriaceae	g__Bifidobacterium	s__	89.0893	4_1	0	96.31	2.01	379382	200-500Kb	Apis dorsata	34	Bifidobacterium SGB-4_1	genome from metagenome	multi-marker approach	spades (v3.15.3)	Prodigal (v2.6.3)+Custom Filtering+DRAM (v1.4.6)	med	High Quality Draft	Medium Quality Draft	CheckM (v1.1.3)	no	barrnap	kmer+coverage	metabat	bwa
		D5-1_6	94.62	1.06	1845918	41	64369	45022	156796	1457	1.85M	D5-1	high	d__Bacteria	p__Actinomycetota	c__Actinomycetia	o__Actinomycetales	f__Bifidobacteriaceae	g__Bifidobacterium	s__	91.767	4_1	0	94.62	1.06	64369	50-100Kb	Apis dorsata	34	Bifidobacterium SGB-4_1	genome from metagenome	multi-marker approach	spades (v3.15.3)	Prodigal (v2.6.3)+Custom Filtering+DRAM (v1.4.6)	med	High Quality Draft	Medium Quality Draft	CheckM (v1.1.3)	no	barrnap	kmer+coverage	metabat	bwa
		D5-2_23	95.33	1.67	1909756	46	61357	41516	185054	1497	1.91M	D5-2	high	d__Bacteria	p__Actinomycetota	c__Actinomycetia	o__Actinomycetales	f__Bifidobacteriaceae	g__Bifidobacterium	s__	89.4161	4_1	0	95.33	1.67	61357	50-100Kb	Apis dorsata	34	Bifidobacterium SGB-4_1	genome from metagenome	multi-marker approach	spades (v3.15.3)	Prodigal (v2.6.3)+Custom Filtering+DRAM (v1.4.6)	med	High Quality Draft	Medium Quality Draft	CheckM (v1.1.3)	no	barrnap	kmer+coverage	metabat	bwa
		D5-3_12	95.97	1.4	1894470	40	82282	47361	198262	1506	1.89M	D5-3	high	d__Bacteria	p__Actinomycetota	c__Actinomycetia	o__Actinomycetales	f__Bifidobacteriaceae	g__Bifidobacterium	s__	91.4696	4_1	0	95.97	1.4	82282	50-100Kb	Apis dorsata	34	Bifidobacterium SGB-4_1	genome from metagenome	multi-marker approach	spades (v3.15.3)	Prodigal (v2.6.3)+Custom Filtering+DRAM (v1.4.6)	med	High Quality Draft	Medium Quality Draft	CheckM (v1.1.3)	no	barrnap	kmer+coverage	metabat	bwa
		D5-5_4	97.22	2.01	2064860	23	155994	89776	287831	1617	2.06M	D5-5	high	d__Bacteria	p__Actinomycetota	c__Actinomycetia	o__Actinomycetales	f__Bifidobacteriaceae	g__Bifidobacterium	s__	89.8072	4_1	0	97.22	2.01	155994	100-200Kb	Apis dorsata	34	Bifidobacterium SGB-4_1	genome from metagenome	multi-marker approach	spades (v3.15.3)	Prodigal (v2.6.3)+Custom Filtering+DRAM (v1.4.6)	med	High Quality Draft	Medium Quality Draft	CheckM (v1.1.3)	no	barrnap	kmer+coverage	metabat	bwa
		D6-1_2	86.15	2.67	1780406	177	13436	10058	55198	1552	1.78M	D6-1	medium	d__Bacteria	p__Actinomycetota	c__Actinomycetia	o__Actinomycetales	f__Bifidobacteriaceae	g__Bifidobacterium	s__	74.9046	4_1	0	86.15	2.67	13436	10-50Kb	Apis dorsata	34	Bifidobacterium SGB-4_1	genome from metagenome	multi-marker approach	spades (v3.15.3)	Prodigal (v2.6.3)+Custom Filtering+DRAM (v1.4.6)	med	Medium Quality Draft	Medium Quality Draft	CheckM (v1.1.3)	no	barrnap	kmer+coverage	metabat	bwa
		D6-2_29	96.39	1.52	1948045	35	82938	55658	232842	1547	1.95M	D6-2	high	d__Bacteria	p__Actinomycetota	c__Actinomycetia	o__Actinomycetales	f__Bifidobacteriaceae	g__Bifidobacterium	s__	91.2909	4_1	0	96.39	1.52	82938	50-100Kb	Apis dorsata	34	Bifidobacterium SGB-4_1	genome from metagenome	multi-marker approach	spades (v3.15.3)	Prodigal (v2.6.3)+Custom Filtering+DRAM (v1.4.6)	med	High Quality Draft	Medium Quality Draft	CheckM (v1.1.3)	no	barrnap	kmer+coverage	metabat	bwa
		D6-3_7	96.77	1.98	1977421	32	93326	61794	190724	1550	1.98M	D6-3	high	d__Bacteria	p__Actinomycetota	c__Actinomycetia	o__Actinomycetales	f__Bifidobacteriaceae	g__Bifidobacterium	s__	89.397	4_1	0	96.77	1.98	93326	50-100Kb	Apis dorsata	34	Bifidobacterium SGB-4_1	genome from metagenome	multi-marker approach	spades (v3.15.3)	Prodigal (v2.6.3)+Custom Filtering+DRAM (v1.4.6)	med	High Quality Draft	Medium Quality Draft	CheckM (v1.1.3)	no	barrnap	kmer+coverage	metabat	bwa
		D7-1_22	95.3	1.59	1885371	54	63068	34914	109060	1499	1.89M	D7-1	high	d__Bacteria	p__Actinomycetota	c__Actinomycetia	o__Actinomycetales	f__Bifidobacteriaceae	g__Bifidobacterium	s__	89.7915	4_1	0	95.3	1.59	63068	50-100Kb	Apis dorsata	34	Bifidobacterium SGB-4_1	genome from metagenome	multi-marker approach	spades (v3.15.3)	Prodigal (v2.6.3)+Custom Filtering+DRAM (v1.4.6)	med	High Quality Draft	Medium Quality Draft	CheckM (v1.1.3)	no	barrnap	kmer+coverage	metabat	bwa
		D7-2_17	96.88	1.4	1956947	43	76229	45510	189529	1556	1.96M	D7-2	high	d__Bacteria	p__Actinomycetota	c__Actinomycetia	o__Actinomycetales	f__Bifidobacteriaceae	g__Bifidobacterium	s__	92.3633	4_1	0	96.88	1.4	76229	50-100Kb	Apis dorsata	34	Bifidobacterium SGB-4_1	genome from metagenome	multi-marker approach	spades (v3.15.3)	Prodigal (v2.6.3)+Custom Filtering+DRAM (v1.4.6)	med	High Quality Draft	Medium Quality Draft	CheckM (v1.1.3)	no	barrnap	kmer+coverage	metabat	bwa
		D7-3_4	93.07	1.52	1931712	53	58234	36447	128441	1514	1.93M	D7-3	high	d__Bacteria	p__Actinomycetota	c__Actinomycetia	o__Actinomycetales	f__Bifidobacteriaceae	g__Bifidobacterium	s__	87.8951	4_1	0	93.07	1.52	58234	50-100Kb	Apis dorsata	34	Bifidobacterium SGB-4_1	genome from metagenome	multi-marker approach	spades (v3.15.3)	Prodigal (v2.6.3)+Custom Filtering+DRAM (v1.4.6)	med	High Quality Draft	Medium Quality Draft	CheckM (v1.1.3)	no	barrnap	kmer+coverage	metabat	bwa
		D7-4_4	94.61	1.78	1948616	39	81372	49964	125152	1526	1.95M	D7-4	high	d__Bacteria	p__Actinomycetota	c__Actinomycetia	o__Actinomycetales	f__Bifidobacteriaceae	g__Bifidobacterium	s__	88.2066	4_1	0	94.61	1.78	81372	50-100Kb	Apis dorsata	34	Bifidobacterium SGB-4_1	genome from metagenome	multi-marker approach	spades (v3.15.3)	Prodigal (v2.6.3)+Custom Filtering+DRAM (v1.4.6)	med	High Quality Draft	Medium Quality Draft	CheckM (v1.1.3)	no	barrnap	kmer+coverage	metabat	bwa
		D7-5_9	61.66	1.29	1265414	304	4451	4162	17558	1271	1.27M	D7-5	medium	d__Bacteria	p__Actinomycetota	c__Actinomycetia	o__Actinomycetales	f__Bifidobacteriaceae	g__Bifidobacterium	s__	57.0749	4_1	0	61.66	1.29	4451	<10Kb	Apis dorsata	34	Bifidobacterium SGB-4_1	genome from metagenome	multi-marker approach	spades (v3.15.3)	Prodigal (v2.6.3)+Custom Filtering+DRAM (v1.4.6)	med	Medium Quality Draft	Medium Quality Draft	CheckM (v1.1.3)	no	barrnap	kmer+coverage	metabat	bwa
		D8-1_3	90.56	1.72	2017491	41	70282	49207	219693	1610	2.02M	D8-1	high	d__Bacteria	p__Actinomycetota	c__Actinomycetia	o__Actinomycetales	f__Bifidobacteriaceae	g__Bifidobacterium	s__	84.4235	4_1	0	90.56	1.72	70282	50-100Kb	Apis dorsata	34	Bifidobacterium SGB-4_1	genome from metagenome	multi-marker approach	spades (v3.15.3)	Prodigal (v2.6.3)+Custom Filtering+DRAM (v1.4.6)	med	High Quality Draft	Medium Quality Draft	CheckM (v1.1.3)	no	barrnap	kmer+coverage	metabat	bwa
		D8-2_13	96.46	1.63	2081910	26	121505	80073	392791	1634	2.08M	D8-2	high	d__Bacteria	p__Actinomycetota	c__Actinomycetia	o__Actinomycetales	f__Bifidobacteriaceae	g__Bifidobacterium	s__	90.8929	4_1	0	96.46	1.63	121505	100-200Kb	Apis dorsata	34	Bifidobacterium SGB-4_1	genome from metagenome	multi-marker approach	spades (v3.15.3)	Prodigal (v2.6.3)+Custom Filtering+DRAM (v1.4.6)	med	High Quality Draft	Medium Quality Draft	CheckM (v1.1.3)	no	barrnap	kmer+coverage	metabat	bwa
		D8-3_11	82.27	1.67	1693720	221	8968	7663	47474	1521	1.69M	D8-3	medium	d__Bacteria	p__Actinomycetota	c__Actinomycetia	o__Actinomycetales	f__Bifidobacteriaceae	g__Bifidobacterium	s__	75.9363	4_1	0	82.27	1.67	8968	<10Kb	Apis dorsata	34	Bifidobacterium SGB-4_1	genome from metagenome	multi-marker approach	spades (v3.15.3)	Prodigal (v2.6.3)+Custom Filtering+DRAM (v1.4.6)	med	Medium Quality Draft	Medium Quality Draft	CheckM (v1.1.3)	no	barrnap	kmer+coverage	metabat	bwa
		D8-4_19	94.34	2.12	2010508	32	100498	62828	192997	1588	2.01M	D8-4	high	d__Bacteria	p__Actinomycetota	c__Actinomycetia	o__Actinomycetales	f__Bifidobacteriaceae	g__Bifidobacterium	s__	86.282	4_1	0	94.34	2.12	100498	100-200Kb	Apis dorsata	34	Bifidobacterium SGB-4_1	genome from metagenome	multi-marker approach	spades (v3.15.3)	Prodigal (v2.6.3)+Custom Filtering+DRAM (v1.4.6)	med	High Quality Draft	Medium Quality Draft	CheckM (v1.1.3)	no	barrnap	kmer+coverage	metabat	bwa
		D8-5_13	89.68	1.73	1747412	141	17390	12392	63214	1454	1.75M	D8-5	medium	d__Bacteria	p__Actinomycetota	c__Actinomycetia	o__Actinomycetales	f__Bifidobacteriaceae	g__Bifidobacterium	s__	83.1913	4_1	0	89.68	1.73	17390	10-50Kb	Apis dorsata	34	Bifidobacterium SGB-4_1	genome from metagenome	multi-marker approach	spades (v3.15.3)	Prodigal (v2.6.3)+Custom Filtering+DRAM (v1.4.6)	med	Medium Quality Draft	Medium Quality Draft	CheckM (v1.1.3)	no	barrnap	kmer+coverage	metabat	bwa
		D9-1_28	95.93	1.29	1880504	39	80664	48218	155626	1483	1.88M	D9-1	high	d__Bacteria	p__Actinomycetota	c__Actinomycetia	o__Actinomycetales	f__Bifidobacteriaceae	g__Bifidobacterium	s__	91.9756	4_1	0	95.93	1.29	80664	50-100Kb	Apis dorsata	34	Bifidobacterium SGB-4_1	genome from metagenome	multi-marker approach	spades (v3.15.3)	Prodigal (v2.6.3)+Custom Filtering+DRAM (v1.4.6)	med	High Quality Draft	Medium Quality Draft	CheckM (v1.1.3)	no	barrnap	kmer+coverage	metabat	bwa
		D9-2_37	64.82	1.68	1328132	275	5265	4829	17807	1288	1.33M	D9-2	medium	d__Bacteria	p__Actinomycetota	c__Actinomycetia	o__Actinomycetales	f__Bifidobacteriaceae	g__Bifidobacterium	s__	58.3197	4_1	0	64.82	1.68	5265	<10Kb	Apis dorsata	34	Bifidobacterium SGB-4_1	genome from metagenome	multi-marker approach	spades (v3.15.3)	Prodigal (v2.6.3)+Custom Filtering+DRAM (v1.4.6)	med	Medium Quality Draft	Medium Quality Draft	CheckM (v1.1.3)	no	barrnap	kmer+coverage	metabat	bwa
		D9-4_18	97.53	1.52	1956080	31	121335	63099	216793	1569	1.96M	D9-4	high	d__Bacteria	p__Actinomycetota	c__Actinomycetia	o__Actinomycetales	f__Bifidobacteriaceae	g__Bifidobacterium	s__	92.5133	4_1	0	97.53	1.52	121335	100-200Kb	Apis dorsata	34	Bifidobacterium SGB-4_1	genome from metagenome	multi-marker approach	spades (v3.15.3)	Prodigal (v2.6.3)+Custom Filtering+DRAM (v1.4.6)	med	High Quality Draft	Medium Quality Draft	CheckM (v1.1.3)	no	barrnap	kmer+coverage	metabat	bwa
		C3-4_23	67.24	0	2727313	91	52649	29970	169714	2490	2.73M	C3-4	medium	d__Bacteria	p__Pseudomonadota	c__Gammaproteobacteria	o__Pseudomonadales	f__Halomonadaceae	g__Zymobacter	s__	68.6507	42_0	1	67.24	0	52649	50-100Kb	Apis cerana	1	Zymobacter SGB-42_0	genome from metagenome	multi-marker approach	spades (v3.15.3)	Prodigal (v2.6.3)+Custom Filtering+DRAM (v1.4.6)	med	Medium Quality Draft	Medium Quality Draft	CheckM (v1.1.3)	no	barrnap	kmer+coverage	metabat	bwa
		D1-1_30	90.89	0.91	1763043	104	26909	16952	76329	1409	1.76M	D1-1	high	d__Bacteria	p__Actinomycetota	c__Actinomycetia	o__Actinomycetales	f__Bifidobacteriaceae	g__Bifidobacterium	s__	88.5953	5_1	0	90.89	0.91	26909	10-50Kb	Apis dorsata	36	Bifidobacterium SGB-5_1	genome from metagenome	multi-marker approach	spades (v3.15.3)	Prodigal (v2.6.3)+Custom Filtering+DRAM (v1.4.6)	med	High Quality Draft	Medium Quality Draft	CheckM (v1.1.3)	no	barrnap	kmer+coverage	metabat	bwa
		D1-2_47	93.28	1.06	1833160	57	58221	32160	245717	1454	1.83M	D1-2	high	d__Bacteria	p__Actinomycetota	c__Actinomycetia	o__Actinomycetales	f__Bifidobacteriaceae	g__Bifidobacterium	s__	90.4039	5_1	0	93.28	1.06	58221	50-100Kb	Apis dorsata	36	Bifidobacterium SGB-5_1	genome from metagenome	multi-marker approach	spades (v3.15.3)	Prodigal (v2.6.3)+Custom Filtering+DRAM (v1.4.6)	med	High Quality Draft	Medium Quality Draft	CheckM (v1.1.3)	no	barrnap	kmer+coverage	metabat	bwa
		D1-3_8	93.43	0.61	1814571	72	40926	25202	194905	1404	1.81M	D1-3	high	d__Bacteria	p__Actinomycetota	c__Actinomycetia	o__Actinomycetales	f__Bifidobacteriaceae	g__Bifidobacterium	s__	92.7287	5_1	0	93.43	0.61	40926	10-50Kb	Apis dorsata	36	Bifidobacterium SGB-5_1	genome from metagenome	multi-marker approach	spades (v3.15.3)	Prodigal (v2.6.3)+Custom Filtering+DRAM (v1.4.6)	med	High Quality Draft	Medium Quality Draft	CheckM (v1.1.3)	no	barrnap	kmer+coverage	metabat	bwa
		D1-4_26	72.57	0	1497254	178	11293	8411	38657	1275	1.5M	D1-4	medium	d__Bacteria	p__Actinomycetota	c__Actinomycetia	o__Actinomycetales	f__Bifidobacteriaceae	g__Bifidobacterium	s__	74.6383	5_1	0	72.57	0	11293	10-50Kb	Apis dorsata	36	Bifidobacterium SGB-5_1	genome from metagenome	multi-marker approach	spades (v3.15.3)	Prodigal (v2.6.3)+Custom Filtering+DRAM (v1.4.6)	med	Medium Quality Draft	Medium Quality Draft	CheckM (v1.1.3)	no	barrnap	kmer+coverage	metabat	bwa
		D1-5_16	96.27	0.61	1988606	14	244115	142043	517071	1518	1.99M	D1-5	high	d__Bacteria	p__Actinomycetota	c__Actinomycetia	o__Actinomycetales	f__Bifidobacteriaceae	g__Bifidobacterium	s__	95.9538	5_1	0	96.27	0.61	244115	200-500Kb	Apis dorsata	36	Bifidobacterium SGB-5_1	genome from metagenome	multi-marker approach	spades (v3.15.3)	Prodigal (v2.6.3)+Custom Filtering+DRAM (v1.4.6)	med	High Quality Draft	Medium Quality Draft	CheckM (v1.1.3)	no	barrnap	kmer+coverage	metabat	bwa
		D2-1_20	95.18	1.06	1917133	39	95531	49157	179205	1484	1.92M	D2-1	high	d__Bacteria	p__Actinomycetota	c__Actinomycetia	o__Actinomycetales	f__Bifidobacteriaceae	g__Bifidobacterium	s__	92.41	5_1	0	95.18	1.06	95531	50-100Kb	Apis dorsata	36	Bifidobacterium SGB-5_1	genome from metagenome	multi-marker approach	spades (v3.15.3)	Prodigal (v2.6.3)+Custom Filtering+DRAM (v1.4.6)	med	High Quality Draft	Medium Quality Draft	CheckM (v1.1.3)	no	barrnap	kmer+coverage	metabat	bwa
		D2-3_30	95.85	0.76	2020921	22	387878	91860	651295	1616	2.02M	D2-3	high	d__Bacteria	p__Actinomycetota	c__Actinomycetia	o__Actinomycetales	f__Bifidobacteriaceae	g__Bifidobacterium	s__	94.8847	5_1	0	95.85	0.76	387878	200-500Kb	Apis dorsata	36	Bifidobacterium SGB-5_1	genome from metagenome	multi-marker approach	spades (v3.15.3)	Prodigal (v2.6.3)+Custom Filtering+DRAM (v1.4.6)	med	High Quality Draft	Medium Quality Draft	CheckM (v1.1.3)	no	barrnap	kmer+coverage	metabat	bwa
		D2-5_28	93.48	1.14	1804390	65	45919	27759	130765	1404	1.8M	D2-5	high	d__Bacteria	p__Actinomycetota	c__Actinomycetia	o__Actinomycetales	f__Bifidobacteriaceae	g__Bifidobacterium	s__	90.1537	5_1	0	93.48	1.14	45919	10-50Kb	Apis dorsata	36	Bifidobacterium SGB-5_1	genome from metagenome	multi-marker approach	spades (v3.15.3)	Prodigal (v2.6.3)+Custom Filtering+DRAM (v1.4.6)	med	High Quality Draft	Medium Quality Draft	CheckM (v1.1.3)	no	barrnap	kmer+coverage	metabat	bwa
		D3-2_27	93.96	0.81	1903620	35	90198	54389	189468	1479	1.9M	D3-2	high	d__Bacteria	p__Actinomycetota	c__Actinomycetia	o__Actinomycetales	f__Bifidobacteriaceae	g__Bifidobacterium	s__	92.4282	5_1	0	93.96	0.81	90198	50-100Kb	Apis dorsata	36	Bifidobacterium SGB-5_1	genome from metagenome	multi-marker approach	spades (v3.15.3)	Prodigal (v2.6.3)+Custom Filtering+DRAM (v1.4.6)	med	High Quality Draft	Medium Quality Draft	CheckM (v1.1.3)	no	barrnap	kmer+coverage	metabat	bwa
		D3-3_24	92.43	1.34	1815039	105	27073	17286	76050	1456	1.82M	D3-3	high	d__Bacteria	p__Actinomycetota	c__Actinomycetia	o__Actinomycetales	f__Bifidobacteriaceae	g__Bifidobacterium	s__	87.9878	5_1	0	92.43	1.34	27073	10-50Kb	Apis dorsata	36	Bifidobacterium SGB-5_1	genome from metagenome	multi-marker approach	spades (v3.15.3)	Prodigal (v2.6.3)+Custom Filtering+DRAM (v1.4.6)	med	High Quality Draft	Medium Quality Draft	CheckM (v1.1.3)	no	barrnap	kmer+coverage	metabat	bwa
		D3-4_23	93.98	1.97	1898417	39	96738	48677	181241	1455	1.9M	D3-4	high	d__Bacteria	p__Actinomycetota	c__Actinomycetia	o__Actinomycetales	f__Bifidobacteriaceae	g__Bifidobacterium	s__	86.6646	5_1	0	93.98	1.97	96738	50-100Kb	Apis dorsata	36	Bifidobacterium SGB-5_1	genome from metagenome	multi-marker approach	spades (v3.15.3)	Prodigal (v2.6.3)+Custom Filtering+DRAM (v1.4.6)	med	High Quality Draft	Medium Quality Draft	CheckM (v1.1.3)	no	barrnap	kmer+coverage	metabat	bwa
		D4-1_27	90.43	0.68	1772612	66	40444	26857	128645	1368	1.77M	D4-1	high	d__Bacteria	p__Actinomycetota	c__Actinomycetia	o__Actinomycetales	f__Bifidobacteriaceae	g__Bifidobacterium	s__	89.3762	5_1	0	90.43	0.68	40444	10-50Kb	Apis dorsata	36	Bifidobacterium SGB-5_1	genome from metagenome	multi-marker approach	spades (v3.15.3)	Prodigal (v2.6.3)+Custom Filtering+DRAM (v1.4.6)	med	High Quality Draft	Medium Quality Draft	CheckM (v1.1.3)	no	barrnap	kmer+coverage	metabat	bwa
		D4-3_18	92.16	0.61	1780671	50	64321	35613	172988	1389	1.78M	D4-3	high	d__Bacteria	p__Actinomycetota	c__Actinomycetia	o__Actinomycetales	f__Bifidobacteriaceae	g__Bifidobacterium	s__	91.556	5_1	0	92.16	0.61	64321	50-100Kb	Apis dorsata	36	Bifidobacterium SGB-5_1	genome from metagenome	multi-marker approach	spades (v3.15.3)	Prodigal (v2.6.3)+Custom Filtering+DRAM (v1.4.6)	med	High Quality Draft	Medium Quality Draft	CheckM (v1.1.3)	no	barrnap	kmer+coverage	metabat	bwa
		D4-4_17	96.36	0.61	1987905	17	205126	116935	610732	1566	1.99M	D4-4	high	d__Bacteria	p__Actinomycetota	c__Actinomycetia	o__Actinomycetales	f__Bifidobacteriaceae	g__Bifidobacterium	s__	96.0066	5_1	0	96.36	0.61	205126	200-500Kb	Apis dorsata	36	Bifidobacterium SGB-5_1	genome from metagenome	multi-marker approach	spades (v3.15.3)	Prodigal (v2.6.3)+Custom Filtering+DRAM (v1.4.6)	med	High Quality Draft	Medium Quality Draft	CheckM (v1.1.3)	no	barrnap	kmer+coverage	metabat	bwa
		D4-5_3	94.89	0.61	1869471	41	129923	45596	198169	1467	1.87M	D4-5	high	d__Bacteria	p__Actinomycetota	c__Actinomycetia	o__Actinomycetales	f__Bifidobacteriaceae	g__Bifidobacterium	s__	94.4381	5_1	0	94.89	0.61	129923	100-200Kb	Apis dorsata	36	Bifidobacterium SGB-5_1	genome from metagenome	multi-marker approach	spades (v3.15.3)	Prodigal (v2.6.3)+Custom Filtering+DRAM (v1.4.6)	med	High Quality Draft	Medium Quality Draft	CheckM (v1.1.3)	no	barrnap	kmer+coverage	metabat	bwa
		D5-1_5	89.23	0.58	1755690	85	33169	20655	84160	1404	1.76M	D5-1	medium	d__Bacteria	p__Actinomycetota	c__Actinomycetia	o__Actinomycetales	f__Bifidobacteriaceae	g__Bifidobacterium	s__	88.6321	5_1	0	89.23	0.58	33169	10-50Kb	Apis dorsata	36	Bifidobacterium SGB-5_1	genome from metagenome	multi-marker approach	spades (v3.15.3)	Prodigal (v2.6.3)+Custom Filtering+DRAM (v1.4.6)	med	Medium Quality Draft	Medium Quality Draft	CheckM (v1.1.3)	no	barrnap	kmer+coverage	metabat	bwa
		D5-2_9	88.58	0.61	1681370	62	48338	27118	131876	1326	1.68M	D5-2	medium	d__Bacteria	p__Actinomycetota	c__Actinomycetia	o__Actinomycetales	f__Bifidobacteriaceae	g__Bifidobacterium	s__	87.9147	5_1	0	88.58	0.61	48338	10-50Kb	Apis dorsata	36	Bifidobacterium SGB-5_1	genome from metagenome	multi-marker approach	spades (v3.15.3)	Prodigal (v2.6.3)+Custom Filtering+DRAM (v1.4.6)	med	Medium Quality Draft	Medium Quality Draft	CheckM (v1.1.3)	no	barrnap	kmer+coverage	metabat	bwa
		D5-4_21	89.49	0.83	1736986	68	45727	25543	117977	1341	1.74M	D5-4	medium	d__Bacteria	p__Actinomycetota	c__Actinomycetia	o__Actinomycetales	f__Bifidobacteriaceae	g__Bifidobacterium	s__	87.7133	5_1	0	89.49	0.83	45727	10-50Kb	Apis dorsata	36	Bifidobacterium SGB-5_1	genome from metagenome	multi-marker approach	spades (v3.15.3)	Prodigal (v2.6.3)+Custom Filtering+DRAM (v1.4.6)	med	Medium Quality Draft	Medium Quality Draft	CheckM (v1.1.3)	no	barrnap	kmer+coverage	metabat	bwa
		D1-1_1	70.49	0.14	1748087	117	38606	14940	83227	1645	1.75M	D1-1	medium	d__Bacteria	p__Pseudomonadota	c__Gammaproteobacteria	o__Enterobacterales	f__Enterobacteriaceae	g__Gilliamella	s__Gilliamella apicola_J	72.1145	77_1	1	70.49	0.14	38606	10-50Kb	Apis dorsata	2	Gilliamella apicola_J	genome from metagenome	multi-marker approach	spades (v3.15.3)	Prodigal (v2.6.3)+Custom Filtering+DRAM (v1.4.6)	med	Medium Quality Draft	Medium Quality Draft	CheckM (v1.1.3)	no	barrnap	kmer+coverage	metabat	bwa
		D6-1_14	96.36	2.99	2005353	12	210998	167112	617913	1574	2.01M	D6-1	high	d__Bacteria	p__Actinomycetota	c__Actinomycetia	o__Actinomycetales	f__Bifidobacteriaceae	g__Bifidobacterium	s__	84.1126	5_1	0	96.36	2.99	210998	200-500Kb	Apis dorsata	36	Bifidobacterium SGB-5_1	genome from metagenome	multi-marker approach	spades (v3.15.3)	Prodigal (v2.6.3)+Custom Filtering+DRAM (v1.4.6)	med	High Quality Draft	Medium Quality Draft	CheckM (v1.1.3)	no	barrnap	kmer+coverage	metabat	bwa
		D6-2_9	95.57	0.61	1832450	61	50633	30040	237259	1420	1.83M	D6-2	high	d__Bacteria	p__Actinomycetota	c__Actinomycetia	o__Actinomycetales	f__Bifidobacteriaceae	g__Bifidobacterium	s__	94.9155	5_1	0	95.57	0.61	50633	50-100Kb	Apis dorsata	36	Bifidobacterium SGB-5_1	genome from metagenome	multi-marker approach	spades (v3.15.3)	Prodigal (v2.6.3)+Custom Filtering+DRAM (v1.4.6)	med	High Quality Draft	Medium Quality Draft	CheckM (v1.1.3)	no	barrnap	kmer+coverage	metabat	bwa
		D6-3_18	90.49	1.36	1724446	84	32666	20529	122996	1352	1.72M	D6-3	high	d__Bacteria	p__Actinomycetota	c__Actinomycetia	o__Actinomycetales	f__Bifidobacteriaceae	g__Bifidobacterium	s__	85.9912	5_1	0	90.49	1.36	32666	10-50Kb	Apis dorsata	36	Bifidobacterium SGB-5_1	genome from metagenome	multi-marker approach	spades (v3.15.3)	Prodigal (v2.6.3)+Custom Filtering+DRAM (v1.4.6)	med	High Quality Draft	Medium Quality Draft	CheckM (v1.1.3)	no	barrnap	kmer+coverage	metabat	bwa
		D6-4_3	96.36	0.61	1918768	22	156775	87216	524478	1476	1.92M	D6-4	high	d__Bacteria	p__Actinomycetota	c__Actinomycetia	o__Actinomycetales	f__Bifidobacteriaceae	g__Bifidobacterium	s__	95.9481	5_1	0	96.36	0.61	156775	100-200Kb	Apis dorsata	36	Bifidobacterium SGB-5_1	genome from metagenome	multi-marker approach	spades (v3.15.3)	Prodigal (v2.6.3)+Custom Filtering+DRAM (v1.4.6)	med	High Quality Draft	Medium Quality Draft	CheckM (v1.1.3)	no	barrnap	kmer+coverage	metabat	bwa
		D7-1_2	90	1.52	1818614	53	61470	34313	191099	1413	1.82M	D7-1	medium	d__Bacteria	p__Actinomycetota	c__Actinomycetia	o__Actinomycetales	f__Bifidobacteriaceae	g__Bifidobacterium	s__	84.8365	5_1	0	90	1.52	61470	50-100Kb	Apis dorsata	36	Bifidobacterium SGB-5_1	genome from metagenome	multi-marker approach	spades (v3.15.3)	Prodigal (v2.6.3)+Custom Filtering+DRAM (v1.4.6)	med	Medium Quality Draft	Medium Quality Draft	CheckM (v1.1.3)	no	barrnap	kmer+coverage	metabat	bwa
		D7-2_25	95.14	0.61	1831376	40	92750	45784	181166	1420	1.83M	D7-2	high	d__Bacteria	p__Actinomycetota	c__Actinomycetia	o__Actinomycetales	f__Bifidobacteriaceae	g__Bifidobacterium	s__	94.6153	5_1	0	95.14	0.61	92750	50-100Kb	Apis dorsata	36	Bifidobacterium SGB-5_1	genome from metagenome	multi-marker approach	spades (v3.15.3)	Prodigal (v2.6.3)+Custom Filtering+DRAM (v1.4.6)	med	High Quality Draft	Medium Quality Draft	CheckM (v1.1.3)	no	barrnap	kmer+coverage	metabat	bwa
		D7-3_14	90.72	1.29	1724887	59	58638	29235	187783	1350	1.72M	D7-3	high	d__Bacteria	p__Actinomycetota	c__Actinomycetia	o__Actinomycetales	f__Bifidobacteriaceae	g__Bifidobacterium	s__	86.6932	5_1	0	90.72	1.29	58638	50-100Kb	Apis dorsata	36	Bifidobacterium SGB-5_1	genome from metagenome	multi-marker approach	spades (v3.15.3)	Prodigal (v2.6.3)+Custom Filtering+DRAM (v1.4.6)	med	High Quality Draft	Medium Quality Draft	CheckM (v1.1.3)	no	barrnap	kmer+coverage	metabat	bwa
		D7-4_2	86.64	0.68	1741056	83	41127	20976	191755	1369	1.74M	D7-4	medium	d__Bacteria	p__Actinomycetota	c__Actinomycetia	o__Actinomycetales	f__Bifidobacteriaceae	g__Bifidobacterium	s__	85.5901	5_1	0	86.64	0.68	41127	10-50Kb	Apis dorsata	36	Bifidobacterium SGB-5_1	genome from metagenome	multi-marker approach	spades (v3.15.3)	Prodigal (v2.6.3)+Custom Filtering+DRAM (v1.4.6)	med	Medium Quality Draft	Medium Quality Draft	CheckM (v1.1.3)	no	barrnap	kmer+coverage	metabat	bwa
		D7-5_18	87.25	1.06	1749309	83	33687	21076	111769	1378	1.75M	D7-5	medium	d__Bacteria	p__Actinomycetota	c__Actinomycetia	o__Actinomycetales	f__Bifidobacteriaceae	g__Bifidobacterium	s__	84.2556	5_1	0	87.25	1.06	33687	10-50Kb	Apis dorsata	36	Bifidobacterium SGB-5_1	genome from metagenome	multi-marker approach	spades (v3.15.3)	Prodigal (v2.6.3)+Custom Filtering+DRAM (v1.4.6)	med	Medium Quality Draft	Medium Quality Draft	CheckM (v1.1.3)	no	barrnap	kmer+coverage	metabat	bwa
		D8-2_19	96.29	0.61	1955541	16	167878	122221	955683	1540	1.96M	D8-2	high	d__Bacteria	p__Actinomycetota	c__Actinomycetia	o__Actinomycetales	f__Bifidobacteriaceae	g__Bifidobacterium	s__	95.8929	5_1	0	96.29	0.61	167878	100-200Kb	Apis dorsata	36	Bifidobacterium SGB-5_1	genome from metagenome	multi-marker approach	spades (v3.15.3)	Prodigal (v2.6.3)+Custom Filtering+DRAM (v1.4.6)	med	High Quality Draft	Medium Quality Draft	CheckM (v1.1.3)	no	barrnap	kmer+coverage	metabat	bwa
		D8-3_1	95.11	0.61	1817157	56	47844	32449	200438	1423	1.82M	D8-3	high	d__Bacteria	p__Actinomycetota	c__Actinomycetia	o__Actinomycetales	f__Bifidobacteriaceae	g__Bifidobacterium	s__	94.4431	5_1	0	95.11	0.61	47844	10-50Kb	Apis dorsata	36	Bifidobacterium SGB-5_1	genome from metagenome	multi-marker approach	spades (v3.15.3)	Prodigal (v2.6.3)+Custom Filtering+DRAM (v1.4.6)	med	High Quality Draft	Medium Quality Draft	CheckM (v1.1.3)	no	barrnap	kmer+coverage	metabat	bwa
		D8-4_10	93.26	1.14	1936765	39	85583	49660	135918	1505	1.94M	D8-4	high	d__Bacteria	p__Actinomycetota	c__Actinomycetia	o__Actinomycetales	f__Bifidobacteriaceae	g__Bifidobacterium	s__	90.0673	5_1	0	93.26	1.14	85583	50-100Kb	Apis dorsata	36	Bifidobacterium SGB-5_1	genome from metagenome	multi-marker approach	spades (v3.15.3)	Prodigal (v2.6.3)+Custom Filtering+DRAM (v1.4.6)	med	High Quality Draft	Medium Quality Draft	CheckM (v1.1.3)	no	barrnap	kmer+coverage	metabat	bwa
		D8-5_2	90.28	2.35	1840927	42	69452	43831	147385	1455	1.84M	D8-5	high	d__Bacteria	p__Actinomycetota	c__Actinomycetia	o__Actinomycetales	f__Bifidobacteriaceae	g__Bifidobacterium	s__	80.9886	5_1	0	90.28	2.35	69452	50-100Kb	Apis dorsata	36	Bifidobacterium SGB-5_1	genome from metagenome	multi-marker approach	spades (v3.15.3)	Prodigal (v2.6.3)+Custom Filtering+DRAM (v1.4.6)	med	High Quality Draft	Medium Quality Draft	CheckM (v1.1.3)	no	barrnap	kmer+coverage	metabat	bwa
		D9-1_2	92.03	0.61	1809041	45	90166	40200	181381	1399	1.81M	D9-1	high	d__Bacteria	p__Actinomycetota	c__Actinomycetia	o__Actinomycetales	f__Bifidobacteriaceae	g__Bifidobacterium	s__	91.4994	5_1	0	92.03	0.61	90166	50-100Kb	Apis dorsata	36	Bifidobacterium SGB-5_1	genome from metagenome	multi-marker approach	spades (v3.15.3)	Prodigal (v2.6.3)+Custom Filtering+DRAM (v1.4.6)	med	High Quality Draft	Medium Quality Draft	CheckM (v1.1.3)	no	barrnap	kmer+coverage	metabat	bwa
		D9-2_18	88.64	0.61	1716977	68	34309	25249	134420	1347	1.72M	D9-2	medium	d__Bacteria	p__Actinomycetota	c__Actinomycetia	o__Actinomycetales	f__Bifidobacteriaceae	g__Bifidobacterium	s__	87.899	5_1	0	88.64	0.61	34309	10-50Kb	Apis dorsata	36	Bifidobacterium SGB-5_1	genome from metagenome	multi-marker approach	spades (v3.15.3)	Prodigal (v2.6.3)+Custom Filtering+DRAM (v1.4.6)	med	Medium Quality Draft	Medium Quality Draft	CheckM (v1.1.3)	no	barrnap	kmer+coverage	metabat	bwa
		D9-4_4	95.19	0.61	1951092	30	74447	65036	270305	1516	1.95M	D9-4	high	d__Bacteria	p__Actinomycetota	c__Actinomycetia	o__Actinomycetales	f__Bifidobacteriaceae	g__Bifidobacterium	s__	94.6166	5_1	0	95.19	0.61	74447	50-100Kb	Apis dorsata	36	Bifidobacterium SGB-5_1	genome from metagenome	multi-marker approach	spades (v3.15.3)	Prodigal (v2.6.3)+Custom Filtering+DRAM (v1.4.6)	med	High Quality Draft	Medium Quality Draft	CheckM (v1.1.3)	no	barrnap	kmer+coverage	metabat	bwa
		F3-5_7	78.93	3.45	1701264	156	16220	10905	72280	1434	1.7M	F3-5	medium	d__Bacteria	p__Actinomycetota	c__Actinomycetia	o__Actinomycetales	f__Bifidobacteriaceae	g__Bifidobacterium	s__	63.8239	5_1	0	78.93	3.45	16220	10-50Kb	Apis florea	36	Bifidobacterium SGB-5_1	genome from metagenome	multi-marker approach	spades (v3.15.3)	Prodigal (v2.6.3)+Custom Filtering+DRAM (v1.4.6)	med	Medium Quality Draft	Medium Quality Draft	CheckM (v1.1.3)	no	barrnap	kmer+coverage	metabat	bwa
		M2-4_14	70.9	0.61	1249442	6	402235	208240	437867	982	1.25M	M2-4	medium	d__Bacteria	p__Actinomycetota	c__Actinomycetia	o__Actinomycetales	f__Bifidobacteriaceae	g__Bifidobacterium	s__Bifidobacterium indicum	70.6741	7_2	1	70.9	0.61	402235	200-500Kb	Apis mellifera	8	Bifidobacterium indicum	genome from metagenome	multi-marker approach	spades (v3.15.3)	Prodigal (v2.6.3)+Custom Filtering+DRAM (v1.4.6)	med	Medium Quality Draft	Medium Quality Draft	CheckM (v1.1.3)	no	barrnap	kmer+coverage	metabat	bwa
		M6-3_11	71.73	0.61	1292036	5	721255	258407	721255	1049	1.29M	M6-3	medium	d__Bacteria	p__Actinomycetota	c__Actinomycetia	o__Actinomycetales	f__Bifidobacteriaceae	g__Bifidobacterium	s__Bifidobacterium mizhiense	71.6217	6_10	1	71.73	0.61	721255	0.5-1Mb	Apis mellifera	5	Bifidobacterium mizhiense	genome from metagenome	multi-marker approach	spades (v3.15.3)	Prodigal (v2.6.3)+Custom Filtering+DRAM (v1.4.6)	med	Medium Quality Draft	Medium Quality Draft	CheckM (v1.1.3)	no	barrnap	kmer+coverage	metabat	bwa
		C3-4_7	73.05	1.32	1894489	29	105285	65327	205932	1686	1.89M	C3-4	medium	d__Bacteria	p__Pseudomonadota	c__Gammaproteobacteria	o__Pseudomonadales	f__Halomonadaceae	g__Zymobacter	s__	68.0112	43_0	1	73.05	1.32	105285	100-200Kb	Apis cerana	1	Zymobacter SGB-43_0	genome from metagenome	multi-marker approach	spades (v3.15.3)	Prodigal (v2.6.3)+Custom Filtering+DRAM (v1.4.6)	med	Medium Quality Draft	Medium Quality Draft	CheckM (v1.1.3)	no	barrnap	kmer+coverage	metabat	bwa
		A1-4_7	92.2	0.76	1959178	23	123419	85181	241648	1635	1.96M	A1-4	high	d__Bacteria	p__Actinomycetota	c__Actinomycetia	o__Actinomycetales	f__Bifidobacteriaceae	g__Bifidobacterium	s__	90.9846	6_3	0	92.2	0.76	123419	100-200Kb	Apis andreniformis	9	Bifidobacterium SGB-6_3	genome from metagenome	multi-marker approach	spades (v3.15.3)	Prodigal (v2.6.3)+Custom Filtering+DRAM (v1.4.6)	med	High Quality Draft	Medium Quality Draft	CheckM (v1.1.3)	no	barrnap	kmer+coverage	metabat	bwa
		A3-1_8	78.51	0.61	1474347	47	44782	31369	104460	1236	1.47M	A3-1	medium	d__Bacteria	p__Actinomycetota	c__Actinomycetia	o__Actinomycetales	f__Bifidobacteriaceae	g__Bifidobacterium	s__	77.826	6_3	0	78.51	0.61	44782	10-50Kb	Apis andreniformis	9	Bifidobacterium SGB-6_3	genome from metagenome	multi-marker approach	spades (v3.15.3)	Prodigal (v2.6.3)+Custom Filtering+DRAM (v1.4.6)	med	Medium Quality Draft	Medium Quality Draft	CheckM (v1.1.3)	no	barrnap	kmer+coverage	metabat	bwa
		A3-2_1	52.73	0	963016	55	32642	17509	98708	856	0.96M	A3-2	medium	d__Bacteria	p__Actinomycetota	c__Actinomycetia	o__Actinomycetales	f__Bifidobacteriaceae	g__Bifidobacterium	s__	55.0265	6_3	0	52.73	0	32642	10-50Kb	Apis andreniformis	9	Bifidobacterium SGB-6_3	genome from metagenome	multi-marker approach	spades (v3.15.3)	Prodigal (v2.6.3)+Custom Filtering+DRAM (v1.4.6)	med	Medium Quality Draft	Medium Quality Draft	CheckM (v1.1.3)	no	barrnap	kmer+coverage	metabat	bwa
		A3-3_9	63.79	0	825990	148	7937	5581	25009	793	0.83M	A3-3	medium	d__Bacteria	p__Actinomycetota	c__Actinomycetia	o__Actinomycetales	f__Bifidobacteriaceae	g__Bifidobacterium	s__	65.7789	6_3	0	63.79	0	7937	<10Kb	Apis andreniformis	9	Bifidobacterium SGB-6_3	genome from metagenome	multi-marker approach	spades (v3.15.3)	Prodigal (v2.6.3)+Custom Filtering+DRAM (v1.4.6)	med	Medium Quality Draft	Medium Quality Draft	CheckM (v1.1.3)	no	barrnap	kmer+coverage	metabat	bwa
		A3-4_6	82.9	0.76	1505448	131	17162	11491	49406	1273	1.51M	A3-4	medium	d__Bacteria	p__Actinomycetota	c__Actinomycetia	o__Actinomycetales	f__Bifidobacteriaceae	g__Bifidobacterium	s__	81.2589	6_3	0	82.9	0.76	17162	10-50Kb	Apis andreniformis	9	Bifidobacterium SGB-6_3	genome from metagenome	multi-marker approach	spades (v3.15.3)	Prodigal (v2.6.3)+Custom Filtering+DRAM (v1.4.6)	med	Medium Quality Draft	Medium Quality Draft	CheckM (v1.1.3)	no	barrnap	kmer+coverage	metabat	bwa
		A3-5_4	91.31	0.61	1594014	37	65791	43081	126221	1329	1.59M	A3-5	high	d__Bacteria	p__Actinomycetota	c__Actinomycetia	o__Actinomycetales	f__Bifidobacteriaceae	g__Bifidobacterium	s__	90.7105	6_3	0	91.31	0.61	65791	50-100Kb	Apis andreniformis	9	Bifidobacterium SGB-6_3	genome from metagenome	multi-marker approach	spades (v3.15.3)	Prodigal (v2.6.3)+Custom Filtering+DRAM (v1.4.6)	med	High Quality Draft	Medium Quality Draft	CheckM (v1.1.3)	no	barrnap	kmer+coverage	metabat	bwa
		A6-1_5	80.63	0.15	1579508	32	97510	49359	135069	1300	1.58M	A6-1	medium	d__Bacteria	p__Actinomycetota	c__Actinomycetia	o__Actinomycetales	f__Bifidobacteriaceae	g__Bifidobacterium	s__	82.4146	6_3	0	80.63	0.15	97510	50-100Kb	Apis andreniformis	9	Bifidobacterium SGB-6_3	genome from metagenome	multi-marker approach	spades (v3.15.3)	Prodigal (v2.6.3)+Custom Filtering+DRAM (v1.4.6)	med	Medium Quality Draft	Medium Quality Draft	CheckM (v1.1.3)	no	barrnap	kmer+coverage	metabat	bwa
		A6-2_17	51.72	0	1287652	44	43384	29264	123068	1059	1.29M	A6-2	medium	d__Bacteria	p__Actinomycetota	c__Actinomycetia	o__Actinomycetales	f__Bifidobacteriaceae	g__Bifidobacterium	s__	54.0776	6_3	0	51.72	0	43384	10-50Kb	Apis andreniformis	9	Bifidobacterium SGB-6_3	genome from metagenome	multi-marker approach	spades (v3.15.3)	Prodigal (v2.6.3)+Custom Filtering+DRAM (v1.4.6)	med	Medium Quality Draft	Medium Quality Draft	CheckM (v1.1.3)	no	barrnap	kmer+coverage	metabat	bwa
		F1-2_7	93.72	1.44	2067063	19	336937	108792	533930	1668	2.07M	F1-2	high	d__Bacteria	p__Actinomycetota	c__Actinomycetia	o__Actinomycetales	f__Bifidobacteriaceae	g__Bifidobacterium	s__	89.3179	6_4	0	93.72	1.44	336937	200-500Kb	Apis florea	14	Bifidobacterium SGB-6_4	genome from metagenome	multi-marker approach	spades (v3.15.3)	Prodigal (v2.6.3)+Custom Filtering+DRAM (v1.4.6)	med	High Quality Draft	Medium Quality Draft	CheckM (v1.1.3)	no	barrnap	kmer+coverage	metabat	bwa
		F1-3_8	92.75	2.12	1991936	13	458266	153225	730580	1643	1.99M	F1-3	high	d__Bacteria	p__Actinomycetota	c__Actinomycetia	o__Actinomycetales	f__Bifidobacteriaceae	g__Bifidobacterium	s__	85.0158	6_4	0	92.75	2.12	458266	200-500Kb	Apis florea	14	Bifidobacterium SGB-6_4	genome from metagenome	multi-marker approach	spades (v3.15.3)	Prodigal (v2.6.3)+Custom Filtering+DRAM (v1.4.6)	med	High Quality Draft	Medium Quality Draft	CheckM (v1.1.3)	no	barrnap	kmer+coverage	metabat	bwa
		F1-4_6	82.98	0.15	1529120	47	46816	32534	144254	1275	1.53M	F1-4	medium	d__Bacteria	p__Actinomycetota	c__Actinomycetia	o__Actinomycetales	f__Bifidobacteriaceae	g__Bifidobacterium	s__	84.6038	6_4	0	82.98	0.15	46816	10-50Kb	Apis florea	14	Bifidobacterium SGB-6_4	genome from metagenome	multi-marker approach	spades (v3.15.3)	Prodigal (v2.6.3)+Custom Filtering+DRAM (v1.4.6)	med	Medium Quality Draft	Medium Quality Draft	CheckM (v1.1.3)	no	barrnap	kmer+coverage	metabat	bwa
		F1-5_6	75.8	1.06	1465586	109	20198	13445	74308	1278	1.47M	F1-5	medium	d__Bacteria	p__Actinomycetota	c__Actinomycetia	o__Actinomycetales	f__Bifidobacteriaceae	g__Bifidobacterium	s__	72.6891	6_4	0	75.8	1.06	20198	10-50Kb	Apis florea	14	Bifidobacterium SGB-6_4	genome from metagenome	multi-marker approach	spades (v3.15.3)	Prodigal (v2.6.3)+Custom Filtering+DRAM (v1.4.6)	med	Medium Quality Draft	Medium Quality Draft	CheckM (v1.1.3)	no	barrnap	kmer+coverage	metabat	bwa
		F2-1_8	86.45	0.61	1620852	51	47852	31781	111835	1346	1.62M	F2-1	medium	d__Bacteria	p__Actinomycetota	c__Actinomycetia	o__Actinomycetales	f__Bifidobacteriaceae	g__Bifidobacterium	s__	85.7791	6_4	0	86.45	0.61	47852	10-50Kb	Apis florea	14	Bifidobacterium SGB-6_4	genome from metagenome	multi-marker approach	spades (v3.15.3)	Prodigal (v2.6.3)+Custom Filtering+DRAM (v1.4.6)	med	Medium Quality Draft	Medium Quality Draft	CheckM (v1.1.3)	no	barrnap	kmer+coverage	metabat	bwa
		F2-2_5	77.8	0.11	1483666	44	66786	33719	156919	1245	1.48M	F2-2	medium	d__Bacteria	p__Actinomycetota	c__Actinomycetia	o__Actinomycetales	f__Bifidobacteriaceae	g__Bifidobacterium	s__	79.7009	6_4	0	77.8	0.11	66786	50-100Kb	Apis florea	14	Bifidobacterium SGB-6_4	genome from metagenome	multi-marker approach	spades (v3.15.3)	Prodigal (v2.6.3)+Custom Filtering+DRAM (v1.4.6)	med	Medium Quality Draft	Medium Quality Draft	CheckM (v1.1.3)	no	barrnap	kmer+coverage	metabat	bwa
		F2-3_6	94.08	1.33	1957056	20	125156	97852	294569	1611	1.96M	F2-3	high	d__Bacteria	p__Actinomycetota	c__Actinomycetia	o__Actinomycetales	f__Bifidobacteriaceae	g__Bifidobacterium	s__	90.0139	6_4	0	94.08	1.33	125156	100-200Kb	Apis florea	14	Bifidobacterium SGB-6_4	genome from metagenome	multi-marker approach	spades (v3.15.3)	Prodigal (v2.6.3)+Custom Filtering+DRAM (v1.4.6)	med	High Quality Draft	Medium Quality Draft	CheckM (v1.1.3)	no	barrnap	kmer+coverage	metabat	bwa
		F2-4_1	92.71	0.76	1954830	17	243407	114990	341041	1617	1.95M	F2-4	high	d__Bacteria	p__Actinomycetota	c__Actinomycetia	o__Actinomycetales	f__Bifidobacteriaceae	g__Bifidobacterium	s__	91.6377	6_4	0	92.71	0.76	243407	200-500Kb	Apis florea	14	Bifidobacterium SGB-6_4	genome from metagenome	multi-marker approach	spades (v3.15.3)	Prodigal (v2.6.3)+Custom Filtering+DRAM (v1.4.6)	med	High Quality Draft	Medium Quality Draft	CheckM (v1.1.3)	no	barrnap	kmer+coverage	metabat	bwa
		M2-5_8	73.16	0.21	2096639	482	4712	4349	21689	2402	2.1M	M2-5	medium	d__Bacteria	p__Actinomycetota	c__Actinomycetia	o__Mycobacteriales	f__Mycobacteriaceae	g__Corynebacterium	s__Corynebacterium sp022712275	72.9966	3_0	1	73.16	0.21	4712	<10Kb	Apis mellifera	1	Corynebacterium sp022712275	genome from metagenome	multi-marker approach	spades (v3.15.3)	Prodigal (v2.6.3)+Custom Filtering+DRAM (v1.4.6)	med	Medium Quality Draft	Medium Quality Draft	CheckM (v1.1.3)	no	barrnap	kmer+coverage	metabat	bwa
		F3-5_5	94.91	0.87	2039413	14	193569	145672	501714	1641	2.04M	F3-5	high	d__Bacteria	p__Actinomycetota	c__Actinomycetia	o__Actinomycetales	f__Bifidobacteriaceae	g__Bifidobacterium	s__	93.2377	6_4	0	94.91	0.87	193569	100-200Kb	Apis florea	14	Bifidobacterium SGB-6_4	genome from metagenome	multi-marker approach	spades (v3.15.3)	Prodigal (v2.6.3)+Custom Filtering+DRAM (v1.4.6)	med	High Quality Draft	Medium Quality Draft	CheckM (v1.1.3)	no	barrnap	kmer+coverage	metabat	bwa
		F5-3_6	58.36	0.76	1090716	101	14547	10799	44997	968	1.09M	F5-3	medium	d__Bacteria	p__Actinomycetota	c__Actinomycetia	o__Actinomycetales	f__Bifidobacteriaceae	g__Bifidobacterium	s__	56.677	6_4	0	58.36	0.76	14547	10-50Kb	Apis florea	14	Bifidobacterium SGB-6_4	genome from metagenome	multi-marker approach	spades (v3.15.3)	Prodigal (v2.6.3)+Custom Filtering+DRAM (v1.4.6)	med	Medium Quality Draft	Medium Quality Draft	CheckM (v1.1.3)	no	barrnap	kmer+coverage	metabat	bwa
		F5-5_1	67.24	0	1739561	23	157677	75633	269315	1400	1.74M	F5-5	medium	d__Bacteria	p__Actinomycetota	c__Actinomycetia	o__Actinomycetales	f__Bifidobacteriaceae	g__Bifidobacterium	s__	69.8702	6_4	0	67.24	0	157677	100-200Kb	Apis florea	14	Bifidobacterium SGB-6_4	genome from metagenome	multi-marker approach	spades (v3.15.3)	Prodigal (v2.6.3)+Custom Filtering+DRAM (v1.4.6)	med	Medium Quality Draft	Medium Quality Draft	CheckM (v1.1.3)	no	barrnap	kmer+coverage	metabat	bwa
		F8-1_6	56.67	0.3	1203324	38	61364	31666	129316	991	1.2M	F8-1	medium	d__Bacteria	p__Actinomycetota	c__Actinomycetia	o__Actinomycetales	f__Bifidobacteriaceae	g__Bifidobacterium	s__	57.5955	6_4	0	56.67	0.3	61364	50-100Kb	Apis florea	14	Bifidobacterium SGB-6_4	genome from metagenome	multi-marker approach	spades (v3.15.3)	Prodigal (v2.6.3)+Custom Filtering+DRAM (v1.4.6)	med	Medium Quality Draft	Medium Quality Draft	CheckM (v1.1.3)	no	barrnap	kmer+coverage	metabat	bwa
		F8-5_8	96.5	0.98	2235488	9	295018	248387	828421	1815	2.24M	F8-5	high	d__Bacteria	p__Actinomycetota	c__Actinomycetia	o__Actinomycetales	f__Bifidobacteriaceae	g__Bifidobacterium	s__	94.3641	6_4	0	96.5	0.98	295018	200-500Kb	Apis florea	14	Bifidobacterium SGB-6_4	genome from metagenome	multi-marker approach	spades (v3.15.3)	Prodigal (v2.6.3)+Custom Filtering+DRAM (v1.4.6)	med	High Quality Draft	Medium Quality Draft	CheckM (v1.1.3)	no	barrnap	kmer+coverage	metabat	bwa
		F4-4_9	66.52	0.23	1306561	12	144731	108880	215020	1079	1.31M	F4-4	medium	d__Bacteria	p__Actinomycetota	c__Actinomycetia	o__Actinomycetales	f__Bifidobacteriaceae	g__Bifidobacterium	s__	67.9854	6_8	0	66.52	0.23	144731	100-200Kb	Apis florea	4	Bifidobacterium SGB-6_8	genome from metagenome	multi-marker approach	spades (v3.15.3)	Prodigal (v2.6.3)+Custom Filtering+DRAM (v1.4.6)	med	Medium Quality Draft	Medium Quality Draft	CheckM (v1.1.3)	no	barrnap	kmer+coverage	metabat	bwa
		F9-2_1	57.31	0.61	1271498	18	119926	70638	212237	1067	1.27M	F9-2	medium	d__Bacteria	p__Actinomycetota	c__Actinomycetia	o__Actinomycetales	f__Bifidobacteriaceae	g__Bifidobacterium	s__	56.8438	6_8	0	57.31	0.61	119926	100-200Kb	Apis florea	4	Bifidobacterium SGB-6_8	genome from metagenome	multi-marker approach	spades (v3.15.3)	Prodigal (v2.6.3)+Custom Filtering+DRAM (v1.4.6)	med	Medium Quality Draft	Medium Quality Draft	CheckM (v1.1.3)	no	barrnap	kmer+coverage	metabat	bwa
		F9-3_6	73.86	1.63	1642360	15	205030	109490	439414	1380	1.64M	F9-3	medium	d__Bacteria	p__Actinomycetota	c__Actinomycetia	o__Actinomycetales	f__Bifidobacteriaceae	g__Bifidobacterium	s__	68.4097	6_8	0	73.86	1.63	205030	200-500Kb	Apis florea	4	Bifidobacterium SGB-6_8	genome from metagenome	multi-marker approach	spades (v3.15.3)	Prodigal (v2.6.3)+Custom Filtering+DRAM (v1.4.6)	med	Medium Quality Draft	Medium Quality Draft	CheckM (v1.1.3)	no	barrnap	kmer+coverage	metabat	bwa
		M6-3_9	75.14	0.97	1407759	40	57058	35193	173582	1293	1.41M	M6-3	medium	d__Bacteria	p__Bacillota	c__Bacilli	o__Lactobacillales	f__Lactobacillaceae	g__Lactobacillus	s__Lactobacillus sp016100975	72.6838	24_2	1	75.14	0.97	57058	50-100Kb	Apis mellifera	3	Lactobacillus sp016100975	genome from metagenome	multi-marker approach	spades (v3.15.3)	Prodigal (v2.6.3)+Custom Filtering+DRAM (v1.4.6)	med	Medium Quality Draft	Medium Quality Draft	CheckM (v1.1.3)	no	barrnap	kmer+coverage	metabat	bwa
		C2-4_12	73.56	1.4	1565349	6	218943	260891	757173	1274	1.57M	C2-4	medium	d__Bacteria	p__Actinomycetota	c__Actinomycetia	o__Actinomycetales	f__Bifidobacteriaceae	g__Bifidobacterium	s__	69.2643	6_9	0	73.56	1.4	218943	200-500Kb	Apis cerana	3	Bifidobacterium SGB-6_9	genome from metagenome	multi-marker approach	spades (v3.15.3)	Prodigal (v2.6.3)+Custom Filtering+DRAM (v1.4.6)	med	Medium Quality Draft	Medium Quality Draft	CheckM (v1.1.3)	no	barrnap	kmer+coverage	metabat	bwa
		C3-2_10	66.95	0.42	1426136	16	173216	89133	417871	1206	1.43M	C3-2	medium	d__Bacteria	p__Actinomycetota	c__Actinomycetia	o__Actinomycetales	f__Bifidobacteriaceae	g__Bifidobacterium	s__	67.5026	6_9	0	66.95	0.42	173216	100-200Kb	Apis cerana	3	Bifidobacterium SGB-6_9	genome from metagenome	multi-marker approach	spades (v3.15.3)	Prodigal (v2.6.3)+Custom Filtering+DRAM (v1.4.6)	med	Medium Quality Draft	Medium Quality Draft	CheckM (v1.1.3)	no	barrnap	kmer+coverage	metabat	bwa
		M7-3_12	75.82	1.89	1418831	145	16406	9785	53496	1221	1.42M	M7-3	medium	d__Bacteria	p__Actinomycetota	c__Actinomycetia	o__Actinomycetales	f__Bifidobacteriaceae	g__Bifidobacterium	s__Bifidobacterium sp000499285	68.4883	6_6	1	75.82	1.89	16406	10-50Kb	Apis mellifera	2	Bifidobacterium sp000499285	genome from metagenome	multi-marker approach	spades (v3.15.3)	Prodigal (v2.6.3)+Custom Filtering+DRAM (v1.4.6)	med	Medium Quality Draft	Medium Quality Draft	CheckM (v1.1.3)	no	barrnap	kmer+coverage	metabat	bwa
		A2-2_5	76.74	0.11	1094577	54	28827	20269	124634	1063	1.09M	A2-2	medium	d__Bacteria	p__Bacillota	c__Bacilli	o__Lactobacillales	f__Lactobacillaceae	g__Lactobacillus	s__	78.4612	33_1	1	76.74	0.11	28827	10-50Kb	Apis andreniformis	19	Lactobacillus SGB-33_1	genome from metagenome	multi-marker approach	spades (v3.15.3)	Prodigal (v2.6.3)+Custom Filtering+DRAM (v1.4.6)	med	Medium Quality Draft	Medium Quality Draft	CheckM (v1.1.3)	no	barrnap	kmer+coverage	metabat	bwa
		M3-3_9	56.03	1.72	902654	3	499515	300884	499515	764	0.9M	M3-3	medium	d__Bacteria	p__Actinomycetota	c__Actinomycetia	o__Actinomycetales	f__Bifidobacteriaceae	g__Bifidobacterium	s__	50.3119	7_1	0	56.03	1.72	499515	200-500Kb	Apis mellifera	6	Bifidobacterium SGB-7_1	genome from metagenome	multi-marker approach	spades (v3.15.3)	Prodigal (v2.6.3)+Custom Filtering+DRAM (v1.4.6)	med	Medium Quality Draft	Medium Quality Draft	CheckM (v1.1.3)	no	barrnap	kmer+coverage	metabat	bwa
		M4-1_11	67.99	1.72	1291446	143	12906	9031	41001	1137	1.29M	M4-1	medium	d__Bacteria	p__Actinomycetota	c__Actinomycetia	o__Actinomycetales	f__Bifidobacteriaceae	g__Bifidobacterium	s__	61.4748	7_1	0	67.99	1.72	12906	10-50Kb	Apis mellifera	6	Bifidobacterium SGB-7_1	genome from metagenome	multi-marker approach	spades (v3.15.3)	Prodigal (v2.6.3)+Custom Filtering+DRAM (v1.4.6)	med	Medium Quality Draft	Medium Quality Draft	CheckM (v1.1.3)	no	barrnap	kmer+coverage	metabat	bwa
		M5-3_12	67.56	0.61	1301716	39	65178	33377	114982	1109	1.3M	M5-3	medium	d__Bacteria	p__Actinomycetota	c__Actinomycetia	o__Actinomycetales	f__Bifidobacteriaceae	g__Bifidobacterium	s__	66.9523	7_1	0	67.56	0.61	65178	50-100Kb	Apis mellifera	6	Bifidobacterium SGB-7_1	genome from metagenome	multi-marker approach	spades (v3.15.3)	Prodigal (v2.6.3)+Custom Filtering+DRAM (v1.4.6)	med	Medium Quality Draft	Medium Quality Draft	CheckM (v1.1.3)	no	barrnap	kmer+coverage	metabat	bwa
		M5-4_12	63.89	0.53	1182221	85	21028	13908	83069	1016	1.18M	M5-4	medium	d__Bacteria	p__Actinomycetota	c__Actinomycetia	o__Actinomycetales	f__Bifidobacteriaceae	g__Bifidobacterium	s__	63.439	7_1	0	63.89	0.53	21028	10-50Kb	Apis mellifera	6	Bifidobacterium SGB-7_1	genome from metagenome	multi-marker approach	spades (v3.15.3)	Prodigal (v2.6.3)+Custom Filtering+DRAM (v1.4.6)	med	Medium Quality Draft	Medium Quality Draft	CheckM (v1.1.3)	no	barrnap	kmer+coverage	metabat	bwa
		M7-4_20	53.45	0	629524	3	242276	209841	306457	513	0.63M	M7-4	medium	d__Bacteria	p__Actinomycetota	c__Actinomycetia	o__Actinomycetales	f__Bifidobacteriaceae	g__Bifidobacterium	s__	56.1786	7_1	0	53.45	0	242276	200-500Kb	Apis mellifera	6	Bifidobacterium SGB-7_1	genome from metagenome	multi-marker approach	spades (v3.15.3)	Prodigal (v2.6.3)+Custom Filtering+DRAM (v1.4.6)	med	Medium Quality Draft	Medium Quality Draft	CheckM (v1.1.3)	no	barrnap	kmer+coverage	metabat	bwa
		A3-1_10	81.22	0.61	1552655	69	35309	22502	105073	1272	1.55M	A3-1	medium	d__Bacteria	p__Actinomycetota	c__Actinomycetia	o__Actinomycetales	f__Bifidobacteriaceae	g__Bifidobacterium	s__	80.4755	8_2	0	81.22	0.61	35309	10-50Kb	Apis andreniformis	49	Bifidobacterium SGB-8_2	genome from metagenome	multi-marker approach	spades (v3.15.3)	Prodigal (v2.6.3)+Custom Filtering+DRAM (v1.4.6)	med	Medium Quality Draft	Medium Quality Draft	CheckM (v1.1.3)	no	barrnap	kmer+coverage	metabat	bwa
		A3-2_12	54.96	0	1009637	231	4824	4370	14227	996	1.01M	A3-2	medium	d__Bacteria	p__Actinomycetota	c__Actinomycetia	o__Actinomycetales	f__Bifidobacteriaceae	g__Bifidobacterium	s__	56.8284	8_2	0	54.96	0	4824	<10Kb	Apis andreniformis	49	Bifidobacterium SGB-8_2	genome from metagenome	multi-marker approach	spades (v3.15.3)	Prodigal (v2.6.3)+Custom Filtering+DRAM (v1.4.6)	med	Medium Quality Draft	Medium Quality Draft	CheckM (v1.1.3)	no	barrnap	kmer+coverage	metabat	bwa
		A3-3_12	68.62	0.66	1323542	280	5785	4726	24079	1275	1.32M	A3-3	medium	d__Bacteria	p__Actinomycetota	c__Actinomycetia	o__Actinomycetales	f__Bifidobacteriaceae	g__Bifidobacterium	s__	67.2266	8_2	0	68.62	0.66	5785	<10Kb	Apis andreniformis	49	Bifidobacterium SGB-8_2	genome from metagenome	multi-marker approach	spades (v3.15.3)	Prodigal (v2.6.3)+Custom Filtering+DRAM (v1.4.6)	med	Medium Quality Draft	Medium Quality Draft	CheckM (v1.1.3)	no	barrnap	kmer+coverage	metabat	bwa
		A4-2_12	57.37	0.86	1280992	261	6169	4908	35800	1260	1.28M	A4-2	medium	d__Bacteria	p__Actinomycetota	c__Actinomycetia	o__Actinomycetales	f__Bifidobacteriaceae	g__Bifidobacterium	s__	54.9928	8_2	0	57.37	0.86	6169	<10Kb	Apis andreniformis	49	Bifidobacterium SGB-8_2	genome from metagenome	multi-marker approach	spades (v3.15.3)	Prodigal (v2.6.3)+Custom Filtering+DRAM (v1.4.6)	med	Medium Quality Draft	Medium Quality Draft	CheckM (v1.1.3)	no	barrnap	kmer+coverage	metabat	bwa
		A4-3_4	57.76	0	1269162	51	43142	24885	106319	1063	1.27M	A4-3	medium	d__Bacteria	p__Actinomycetota	c__Actinomycetia	o__Actinomycetales	f__Bifidobacteriaceae	g__Bifidobacterium	s__	60.1073	8_2	0	57.76	0	43142	10-50Kb	Apis andreniformis	49	Bifidobacterium SGB-8_2	genome from metagenome	multi-marker approach	spades (v3.15.3)	Prodigal (v2.6.3)+Custom Filtering+DRAM (v1.4.6)	med	Medium Quality Draft	Medium Quality Draft	CheckM (v1.1.3)	no	barrnap	kmer+coverage	metabat	bwa
		A6-3_22	69.83	1.53	1393143	74	27912	18826	68023	1179	1.39M	A6-3	medium	d__Bacteria	p__Actinomycetota	c__Actinomycetia	o__Actinomycetales	f__Bifidobacteriaceae	g__Bifidobacterium	s__	64.4334	8_2	0	69.83	1.53	27912	10-50Kb	Apis andreniformis	49	Bifidobacterium SGB-8_2	genome from metagenome	multi-marker approach	spades (v3.15.3)	Prodigal (v2.6.3)+Custom Filtering+DRAM (v1.4.6)	med	Medium Quality Draft	Medium Quality Draft	CheckM (v1.1.3)	no	barrnap	kmer+coverage	metabat	bwa
		D1-1_11	80.08	0.91	1481380	228	9114	6497	40981	1326	1.48M	D1-1	medium	d__Bacteria	p__Actinomycetota	c__Actinomycetia	o__Actinomycetales	f__Bifidobacteriaceae	g__Bifidobacterium	s__	77.5402	8_2	0	80.08	0.91	9114	<10Kb	Apis dorsata	49	Bifidobacterium SGB-8_2	genome from metagenome	multi-marker approach	spades (v3.15.3)	Prodigal (v2.6.3)+Custom Filtering+DRAM (v1.4.6)	med	Medium Quality Draft	Medium Quality Draft	CheckM (v1.1.3)	no	barrnap	kmer+coverage	metabat	bwa
		D1-2_34	88.12	2.12	1627596	88	31618	18495	76030	1390	1.63M	D1-2	medium	d__Bacteria	p__Actinomycetota	c__Actinomycetia	o__Actinomycetales	f__Bifidobacteriaceae	g__Bifidobacterium	s__	79.7753	8_2	0	88.12	2.12	31618	10-50Kb	Apis dorsata	49	Bifidobacterium SGB-8_2	genome from metagenome	multi-marker approach	spades (v3.15.3)	Prodigal (v2.6.3)+Custom Filtering+DRAM (v1.4.6)	med	Medium Quality Draft	Medium Quality Draft	CheckM (v1.1.3)	no	barrnap	kmer+coverage	metabat	bwa
		D1-3_13	84.56	1.29	1418558	124	19656	11439	59809	1185	1.42M	D1-3	medium	d__Bacteria	p__Actinomycetota	c__Actinomycetia	o__Actinomycetales	f__Bifidobacteriaceae	g__Bifidobacterium	s__	80.2915	8_2	0	84.56	1.29	19656	10-50Kb	Apis dorsata	49	Bifidobacterium SGB-8_2	genome from metagenome	multi-marker approach	spades (v3.15.3)	Prodigal (v2.6.3)+Custom Filtering+DRAM (v1.4.6)	med	Medium Quality Draft	Medium Quality Draft	CheckM (v1.1.3)	no	barrnap	kmer+coverage	metabat	bwa
		D1-4_33	76.59	1.14	1335291	142	15024	9403	56334	1150	1.34M	D1-4	medium	d__Bacteria	p__Actinomycetota	c__Actinomycetia	o__Actinomycetales	f__Bifidobacteriaceae	g__Bifidobacterium	s__	73.0125	8_2	0	76.59	1.14	15024	10-50Kb	Apis dorsata	49	Bifidobacterium SGB-8_2	genome from metagenome	multi-marker approach	spades (v3.15.3)	Prodigal (v2.6.3)+Custom Filtering+DRAM (v1.4.6)	med	Medium Quality Draft	Medium Quality Draft	CheckM (v1.1.3)	no	barrnap	kmer+coverage	metabat	bwa
		D1-5_21	76.56	0.61	1332620	122	17217	10923	90986	1107	1.33M	D1-5	medium	d__Bacteria	p__Actinomycetota	c__Actinomycetia	o__Actinomycetales	f__Bifidobacteriaceae	g__Bifidobacterium	s__	75.6648	8_2	0	76.56	0.61	17217	10-50Kb	Apis dorsata	49	Bifidobacterium SGB-8_2	genome from metagenome	multi-marker approach	spades (v3.15.3)	Prodigal (v2.6.3)+Custom Filtering+DRAM (v1.4.6)	med	Medium Quality Draft	Medium Quality Draft	CheckM (v1.1.3)	no	barrnap	kmer+coverage	metabat	bwa
		D2-1_7	90.27	0.76	1738768	127	19314	13691	73146	1469	1.74M	D2-1	high	d__Bacteria	p__Actinomycetota	c__Actinomycetia	o__Actinomycetales	f__Bifidobacteriaceae	g__Bifidobacterium	s__	88.6405	8_2	0	90.27	0.76	19314	10-50Kb	Apis dorsata	49	Bifidobacterium SGB-8_2	genome from metagenome	multi-marker approach	spades (v3.15.3)	Prodigal (v2.6.3)+Custom Filtering+DRAM (v1.4.6)	med	High Quality Draft	Medium Quality Draft	CheckM (v1.1.3)	no	barrnap	kmer+coverage	metabat	bwa
		D2-3_3	73.4	1.16	1223383	189	7818	6472	25125	1080	1.22M	D2-3	medium	d__Bacteria	p__Actinomycetota	c__Actinomycetia	o__Actinomycetales	f__Bifidobacteriaceae	g__Bifidobacterium	s__	69.5795	8_2	0	73.4	1.16	7818	<10Kb	Apis dorsata	49	Bifidobacterium SGB-8_2	genome from metagenome	multi-marker approach	spades (v3.15.3)	Prodigal (v2.6.3)+Custom Filtering+DRAM (v1.4.6)	med	Medium Quality Draft	Medium Quality Draft	CheckM (v1.1.3)	no	barrnap	kmer+coverage	metabat	bwa
		D2-4_3	57.45	2.08	968876	367	3107	2639	10013	1081	0.97M	D2-4	medium	d__Bacteria	p__Actinomycetota	c__Actinomycetia	o__Actinomycetales	f__Bifidobacteriaceae	g__Bifidobacterium	s__	48.8242	8_2	0	57.45	2.08	3107	<10Kb	Apis dorsata	49	Bifidobacterium SGB-8_2	genome from metagenome	multi-marker approach	spades (v3.15.3)	Prodigal (v2.6.3)+Custom Filtering+DRAM (v1.4.6)	med	Medium Quality Draft	Medium Quality Draft	CheckM (v1.1.3)	no	barrnap	kmer+coverage	metabat	bwa
		D2-5_16	86.62	0.91	1666312	136	17886	12252	50645	1390	1.67M	D2-5	medium	d__Bacteria	p__Actinomycetota	c__Actinomycetia	o__Actinomycetales	f__Bifidobacteriaceae	g__Bifidobacterium	s__	84.2266	8_2	0	86.62	0.91	17886	10-50Kb	Apis dorsata	49	Bifidobacterium SGB-8_2	genome from metagenome	multi-marker approach	spades (v3.15.3)	Prodigal (v2.6.3)+Custom Filtering+DRAM (v1.4.6)	med	Medium Quality Draft	Medium Quality Draft	CheckM (v1.1.3)	no	barrnap	kmer+coverage	metabat	bwa
		D3-1_33	55.96	1.72	1116148	183	7445	6099	38491	977	1.12M	D3-1	medium	d__Bacteria	p__Actinomycetota	c__Actinomycetia	o__Actinomycetales	f__Bifidobacteriaceae	g__Bifidobacterium	s__	49.3284	8_2	0	55.96	1.72	7445	<10Kb	Apis dorsata	49	Bifidobacterium SGB-8_2	genome from metagenome	multi-marker approach	spades (v3.15.3)	Prodigal (v2.6.3)+Custom Filtering+DRAM (v1.4.6)	med	Medium Quality Draft	Medium Quality Draft	CheckM (v1.1.3)	no	barrnap	kmer+coverage	metabat	bwa
		D3-2_20	88.15	1.29	1670392	97	27497	17220	111855	1390	1.67M	D3-2	medium	d__Bacteria	p__Actinomycetota	c__Actinomycetia	o__Actinomycetales	f__Bifidobacteriaceae	g__Bifidobacterium	s__	83.9514	8_2	0	88.15	1.29	27497	10-50Kb	Apis dorsata	49	Bifidobacterium SGB-8_2	genome from metagenome	multi-marker approach	spades (v3.15.3)	Prodigal (v2.6.3)+Custom Filtering+DRAM (v1.4.6)	med	Medium Quality Draft	Medium Quality Draft	CheckM (v1.1.3)	no	barrnap	kmer+coverage	metabat	bwa
		D3-3_9	86.98	0.61	1496909	116	18803	12904	70307	1269	1.5M	D3-3	medium	d__Bacteria	p__Actinomycetota	c__Actinomycetia	o__Actinomycetales	f__Bifidobacteriaceae	g__Bifidobacterium	s__	86.1013	8_2	0	86.98	0.61	18803	10-50Kb	Apis dorsata	49	Bifidobacterium SGB-8_2	genome from metagenome	multi-marker approach	spades (v3.15.3)	Prodigal (v2.6.3)+Custom Filtering+DRAM (v1.4.6)	med	Medium Quality Draft	Medium Quality Draft	CheckM (v1.1.3)	no	barrnap	kmer+coverage	metabat	bwa
		D3-4_28	55.63	1.11	967916	104	15788	9306	45693	860	0.97M	D3-4	medium	d__Bacteria	p__Actinomycetota	c__Actinomycetia	o__Actinomycetales	f__Bifidobacteriaceae	g__Bifidobacterium	s__	52.199	8_2	0	55.63	1.11	15788	10-50Kb	Apis dorsata	49	Bifidobacterium SGB-8_2	genome from metagenome	multi-marker approach	spades (v3.15.3)	Prodigal (v2.6.3)+Custom Filtering+DRAM (v1.4.6)	med	Medium Quality Draft	Medium Quality Draft	CheckM (v1.1.3)	no	barrnap	kmer+coverage	metabat	bwa
		M5-5_18	76.88	0	3769648	307	17096	12278	73343	3656	3.77M	M5-5	medium	d__Bacteria	p__Pseudomonadota	c__Gammaproteobacteria	o__Enterobacterales	f__Enterobacteriaceae	g__Enterobacter	s__Enterobacter roggenkampii	78.0464	101_3	1	76.88	0	17096	10-50Kb	Apis mellifera	1	Enterobacter roggenkampii	genome from metagenome	multi-marker approach	spades (v3.15.3)	Prodigal (v2.6.3)+Custom Filtering+DRAM (v1.4.6)	med	Medium Quality Draft	Medium Quality Draft	CheckM (v1.1.3)	no	barrnap	kmer+coverage	metabat	bwa
		D4-1_30	84.1	1.59	1407626	121	18914	11633	60802	1188	1.41M	D4-1	medium	d__Bacteria	p__Actinomycetota	c__Actinomycetia	o__Actinomycetales	f__Bifidobacteriaceae	g__Bifidobacterium	s__	78.3242	8_2	0	84.1	1.59	18914	10-50Kb	Apis dorsata	49	Bifidobacterium SGB-8_2	genome from metagenome	multi-marker approach	spades (v3.15.3)	Prodigal (v2.6.3)+Custom Filtering+DRAM (v1.4.6)	med	Medium Quality Draft	Medium Quality Draft	CheckM (v1.1.3)	no	barrnap	kmer+coverage	metabat	bwa
		D4-2_23	81.03	0	1418004	123	20072	11528	90053	1174	1.42M	D4-2	medium	d__Bacteria	p__Actinomycetota	c__Actinomycetia	o__Actinomycetales	f__Bifidobacteriaceae	g__Bifidobacterium	s__	83.2179	8_2	0	81.03	0	20072	10-50Kb	Apis dorsata	49	Bifidobacterium SGB-8_2	genome from metagenome	multi-marker approach	spades (v3.15.3)	Prodigal (v2.6.3)+Custom Filtering+DRAM (v1.4.6)	med	Medium Quality Draft	Medium Quality Draft	CheckM (v1.1.3)	no	barrnap	kmer+coverage	metabat	bwa
		D4-3_28	82.21	1.38	1304193	137	14854	9519	58534	1091	1.3M	D4-3	medium	d__Bacteria	p__Actinomycetota	c__Actinomycetia	o__Actinomycetales	f__Bifidobacteriaceae	g__Bifidobacterium	s__	77.4332	8_2	0	82.21	1.38	14854	10-50Kb	Apis dorsata	49	Bifidobacterium SGB-8_2	genome from metagenome	multi-marker approach	spades (v3.15.3)	Prodigal (v2.6.3)+Custom Filtering+DRAM (v1.4.6)	med	Medium Quality Draft	Medium Quality Draft	CheckM (v1.1.3)	no	barrnap	kmer+coverage	metabat	bwa
		D4-4_24	58.15	0.55	886349	52	25873	17045	63379	779	0.89M	D4-4	medium	d__Bacteria	p__Actinomycetota	c__Actinomycetia	o__Actinomycetales	f__Bifidobacteriaceae	g__Bifidobacterium	s__	57.6376	8_2	0	58.15	0.55	25873	10-50Kb	Apis dorsata	49	Bifidobacterium SGB-8_2	genome from metagenome	multi-marker approach	spades (v3.15.3)	Prodigal (v2.6.3)+Custom Filtering+DRAM (v1.4.6)	med	Medium Quality Draft	Medium Quality Draft	CheckM (v1.1.3)	no	barrnap	kmer+coverage	metabat	bwa
		D4-5_22	80.51	0.83	1299388	118	16338	11011	81222	1088	1.3M	D4-5	medium	d__Bacteria	p__Actinomycetota	c__Actinomycetia	o__Actinomycetales	f__Bifidobacteriaceae	g__Bifidobacterium	s__	78.5034	8_2	0	80.51	0.83	16338	10-50Kb	Apis dorsata	49	Bifidobacterium SGB-8_2	genome from metagenome	multi-marker approach	spades (v3.15.3)	Prodigal (v2.6.3)+Custom Filtering+DRAM (v1.4.6)	med	Medium Quality Draft	Medium Quality Draft	CheckM (v1.1.3)	no	barrnap	kmer+coverage	metabat	bwa
		D5-1_10	77.2	0.88	1433597	174	12846	8239	52972	1213	1.43M	D5-1	medium	d__Bacteria	p__Actinomycetota	c__Actinomycetia	o__Actinomycetales	f__Bifidobacteriaceae	g__Bifidobacterium	s__	74.8892	8_2	0	77.2	0.88	12846	10-50Kb	Apis dorsata	49	Bifidobacterium SGB-8_2	genome from metagenome	multi-marker approach	spades (v3.15.3)	Prodigal (v2.6.3)+Custom Filtering+DRAM (v1.4.6)	med	Medium Quality Draft	Medium Quality Draft	CheckM (v1.1.3)	no	barrnap	kmer+coverage	metabat	bwa
		D5-2_21	81.97	3.56	1427950	171	13830	8350	103859	1223	1.43M	D5-2	medium	d__Bacteria	p__Actinomycetota	c__Actinomycetia	o__Actinomycetales	f__Bifidobacteriaceae	g__Bifidobacterium	s__	66.2751	8_2	0	81.97	3.56	13830	10-50Kb	Apis dorsata	49	Bifidobacterium SGB-8_2	genome from metagenome	multi-marker approach	spades (v3.15.3)	Prodigal (v2.6.3)+Custom Filtering+DRAM (v1.4.6)	med	Medium Quality Draft	Medium Quality Draft	CheckM (v1.1.3)	no	barrnap	kmer+coverage	metabat	bwa
		D5-3_14	54.72	2.99	927656	124	11365	7481	39378	833	0.93M	D5-3	medium	d__Bacteria	p__Actinomycetota	c__Actinomycetia	o__Actinomycetales	f__Bifidobacteriaceae	g__Bifidobacterium	s__	41.8211	8_2	0	54.72	2.99	11365	10-50Kb	Apis dorsata	49	Bifidobacterium SGB-8_2	genome from metagenome	multi-marker approach	spades (v3.15.3)	Prodigal (v2.6.3)+Custom Filtering+DRAM (v1.4.6)	med	Medium Quality Draft	Medium Quality Draft	CheckM (v1.1.3)	no	barrnap	kmer+coverage	metabat	bwa
		D5-4_3	69.2	0	1363636	165	13232	8264	41799	1200	1.36M	D5-4	medium	d__Bacteria	p__Actinomycetota	c__Actinomycetia	o__Actinomycetales	f__Bifidobacteriaceae	g__Bifidobacterium	s__	71.2919	8_2	0	69.2	0	13232	10-50Kb	Apis dorsata	49	Bifidobacterium SGB-8_2	genome from metagenome	multi-marker approach	spades (v3.15.3)	Prodigal (v2.6.3)+Custom Filtering+DRAM (v1.4.6)	med	Medium Quality Draft	Medium Quality Draft	CheckM (v1.1.3)	no	barrnap	kmer+coverage	metabat	bwa
		D5-5_5	80.95	0.83	1307626	138	14318	9475	45826	1095	1.31M	D5-5	medium	d__Bacteria	p__Actinomycetota	c__Actinomycetia	o__Actinomycetales	f__Bifidobacteriaceae	g__Bifidobacterium	s__	78.9128	8_2	0	80.95	0.83	14318	10-50Kb	Apis dorsata	49	Bifidobacterium SGB-8_2	genome from metagenome	multi-marker approach	spades (v3.15.3)	Prodigal (v2.6.3)+Custom Filtering+DRAM (v1.4.6)	med	Medium Quality Draft	Medium Quality Draft	CheckM (v1.1.3)	no	barrnap	kmer+coverage	metabat	bwa
		D6-1_5	79.08	0.35	1307840	149	13392	8777	48993	1135	1.31M	D6-1	medium	d__Bacteria	p__Actinomycetota	c__Actinomycetia	o__Actinomycetales	f__Bifidobacteriaceae	g__Bifidobacterium	s__	79.4293	8_2	0	79.08	0.35	13392	10-50Kb	Apis dorsata	49	Bifidobacterium SGB-8_2	genome from metagenome	multi-marker approach	spades (v3.15.3)	Prodigal (v2.6.3)+Custom Filtering+DRAM (v1.4.6)	med	Medium Quality Draft	Medium Quality Draft	CheckM (v1.1.3)	no	barrnap	kmer+coverage	metabat	bwa
		D6-2_3	84.22	1.06	1413851	129	17673	10960	52239	1171	1.41M	D6-2	medium	d__Bacteria	p__Actinomycetota	c__Actinomycetia	o__Actinomycetales	f__Bifidobacteriaceae	g__Bifidobacterium	s__	81.0793	8_2	0	84.22	1.06	17673	10-50Kb	Apis dorsata	49	Bifidobacterium SGB-8_2	genome from metagenome	multi-marker approach	spades (v3.15.3)	Prodigal (v2.6.3)+Custom Filtering+DRAM (v1.4.6)	med	Medium Quality Draft	Medium Quality Draft	CheckM (v1.1.3)	no	barrnap	kmer+coverage	metabat	bwa
		D6-3_25	82.37	0.23	1362278	128	16158	10642	50789	1137	1.36M	D6-3	medium	d__Bacteria	p__Actinomycetota	c__Actinomycetia	o__Actinomycetales	f__Bifidobacteriaceae	g__Bifidobacterium	s__	83.3611	8_2	0	82.37	0.23	16158	10-50Kb	Apis dorsata	49	Bifidobacterium SGB-8_2	genome from metagenome	multi-marker approach	spades (v3.15.3)	Prodigal (v2.6.3)+Custom Filtering+DRAM (v1.4.6)	med	Medium Quality Draft	Medium Quality Draft	CheckM (v1.1.3)	no	barrnap	kmer+coverage	metabat	bwa
		D6-4_27	86.96	1.06	1441420	173	10872	8331	37653	1249	1.44M	D6-4	medium	d__Bacteria	p__Actinomycetota	c__Actinomycetia	o__Actinomycetales	f__Bifidobacteriaceae	g__Bifidobacterium	s__	83.7113	8_2	0	86.96	1.06	10872	10-50Kb	Apis dorsata	49	Bifidobacterium SGB-8_2	genome from metagenome	multi-marker approach	spades (v3.15.3)	Prodigal (v2.6.3)+Custom Filtering+DRAM (v1.4.6)	med	Medium Quality Draft	Medium Quality Draft	CheckM (v1.1.3)	no	barrnap	kmer+coverage	metabat	bwa
		D6-5_35	83.65	1.06	1396527	102	20151	13691	68603	1168	1.4M	D6-5	medium	d__Bacteria	p__Actinomycetota	c__Actinomycetia	o__Actinomycetales	f__Bifidobacteriaceae	g__Bifidobacterium	s__	80.5382	8_2	0	83.65	1.06	20151	10-50Kb	Apis dorsata	49	Bifidobacterium SGB-8_2	genome from metagenome	multi-marker approach	spades (v3.15.3)	Prodigal (v2.6.3)+Custom Filtering+DRAM (v1.4.6)	med	Medium Quality Draft	Medium Quality Draft	CheckM (v1.1.3)	no	barrnap	kmer+coverage	metabat	bwa
		D7-1_14	80.84	0.61	1289691	118	22231	10929	86607	1081	1.29M	D7-1	medium	d__Bacteria	p__Actinomycetota	c__Actinomycetia	o__Actinomycetales	f__Bifidobacteriaceae	g__Bifidobacterium	s__	80.0013	8_2	0	80.84	0.61	22231	10-50Kb	Apis dorsata	49	Bifidobacterium SGB-8_2	genome from metagenome	multi-marker approach	spades (v3.15.3)	Prodigal (v2.6.3)+Custom Filtering+DRAM (v1.4.6)	med	Medium Quality Draft	Medium Quality Draft	CheckM (v1.1.3)	no	barrnap	kmer+coverage	metabat	bwa
		D7-2_4	91.07	0.61	1490689	96	25901	15528	77138	1225	1.49M	D7-2	high	d__Bacteria	p__Actinomycetota	c__Actinomycetia	o__Actinomycetales	f__Bifidobacteriaceae	g__Bifidobacterium	s__	90.2639	8_2	0	91.07	0.61	25901	10-50Kb	Apis dorsata	49	Bifidobacterium SGB-8_2	genome from metagenome	multi-marker approach	spades (v3.15.3)	Prodigal (v2.6.3)+Custom Filtering+DRAM (v1.4.6)	med	High Quality Draft	Medium Quality Draft	CheckM (v1.1.3)	no	barrnap	kmer+coverage	metabat	bwa
		D7-3_36	84.44	1.97	1388959	133	18600	10443	58466	1160	1.39M	D7-3	medium	d__Bacteria	p__Actinomycetota	c__Actinomycetia	o__Actinomycetales	f__Bifidobacteriaceae	g__Bifidobacterium	s__	76.7614	8_2	0	84.44	1.97	18600	10-50Kb	Apis dorsata	49	Bifidobacterium SGB-8_2	genome from metagenome	multi-marker approach	spades (v3.15.3)	Prodigal (v2.6.3)+Custom Filtering+DRAM (v1.4.6)	med	Medium Quality Draft	Medium Quality Draft	CheckM (v1.1.3)	no	barrnap	kmer+coverage	metabat	bwa
		D7-4_16	79.15	0.61	1385765	106	24427	13073	64851	1124	1.39M	D7-4	medium	d__Bacteria	p__Actinomycetota	c__Actinomycetia	o__Actinomycetales	f__Bifidobacteriaceae	g__Bifidobacterium	s__	78.3305	8_2	0	79.15	0.61	24427	10-50Kb	Apis dorsata	49	Bifidobacterium SGB-8_2	genome from metagenome	multi-marker approach	spades (v3.15.3)	Prodigal (v2.6.3)+Custom Filtering+DRAM (v1.4.6)	med	Medium Quality Draft	Medium Quality Draft	CheckM (v1.1.3)	no	barrnap	kmer+coverage	metabat	bwa
		D7-5_39	82.13	0.83	1425216	118	24879	12078	116652	1179	1.43M	D7-5	medium	d__Bacteria	p__Actinomycetota	c__Actinomycetia	o__Actinomycetales	f__Bifidobacteriaceae	g__Bifidobacterium	s__	80.2149	8_2	0	82.13	0.83	24879	10-50Kb	Apis dorsata	49	Bifidobacterium SGB-8_2	genome from metagenome	multi-marker approach	spades (v3.15.3)	Prodigal (v2.6.3)+Custom Filtering+DRAM (v1.4.6)	med	Medium Quality Draft	Medium Quality Draft	CheckM (v1.1.3)	no	barrnap	kmer+coverage	metabat	bwa
		D8-1_26	86.9	0.45	1501711	123	18828	12209	77451	1243	1.5M	D8-1	medium	d__Bacteria	p__Actinomycetota	c__Actinomycetia	o__Actinomycetales	f__Bifidobacteriaceae	g__Bifidobacterium	s__	86.8225	8_2	0	86.9	0.45	18828	10-50Kb	Apis dorsata	49	Bifidobacterium SGB-8_2	genome from metagenome	multi-marker approach	spades (v3.15.3)	Prodigal (v2.6.3)+Custom Filtering+DRAM (v1.4.6)	med	Medium Quality Draft	Medium Quality Draft	CheckM (v1.1.3)	no	barrnap	kmer+coverage	metabat	bwa
		D8-2_32	77.48	1.14	1368330	144	13950	9502	56421	1144	1.37M	D8-2	medium	d__Bacteria	p__Actinomycetota	c__Actinomycetia	o__Actinomycetales	f__Bifidobacteriaceae	g__Bifidobacterium	s__	73.8883	8_2	0	77.48	1.14	13950	10-50Kb	Apis dorsata	49	Bifidobacterium SGB-8_2	genome from metagenome	multi-marker approach	spades (v3.15.3)	Prodigal (v2.6.3)+Custom Filtering+DRAM (v1.4.6)	med	Medium Quality Draft	Medium Quality Draft	CheckM (v1.1.3)	no	barrnap	kmer+coverage	metabat	bwa
		D8-3_29	88.85	0.61	1540798	111	21996	13881	107062	1272	1.54M	D8-3	medium	d__Bacteria	p__Actinomycetota	c__Actinomycetia	o__Actinomycetales	f__Bifidobacteriaceae	g__Bifidobacterium	s__	88.0066	8_2	0	88.85	0.61	21996	10-50Kb	Apis dorsata	49	Bifidobacterium SGB-8_2	genome from metagenome	multi-marker approach	spades (v3.15.3)	Prodigal (v2.6.3)+Custom Filtering+DRAM (v1.4.6)	med	Medium Quality Draft	Medium Quality Draft	CheckM (v1.1.3)	no	barrnap	kmer+coverage	metabat	bwa
		D8-4_17	75.78	2.36	1303709	147	13459	8868	47819	1123	1.3M	D8-4	medium	d__Bacteria	p__Actinomycetota	c__Actinomycetia	o__Actinomycetales	f__Bifidobacteriaceae	g__Bifidobacterium	s__	66.0811	8_2	0	75.78	2.36	13459	10-50Kb	Apis dorsata	49	Bifidobacterium SGB-8_2	genome from metagenome	multi-marker approach	spades (v3.15.3)	Prodigal (v2.6.3)+Custom Filtering+DRAM (v1.4.6)	med	Medium Quality Draft	Medium Quality Draft	CheckM (v1.1.3)	no	barrnap	kmer+coverage	metabat	bwa
		D8-5_3	82.96	1.02	1402791	103	23568	13619	58347	1168	1.4M	D8-5	medium	d__Bacteria	p__Actinomycetota	c__Actinomycetia	o__Actinomycetales	f__Bifidobacteriaceae	g__Bifidobacterium	s__	80.0831	8_2	0	82.96	1.02	23568	10-50Kb	Apis dorsata	49	Bifidobacterium SGB-8_2	genome from metagenome	multi-marker approach	spades (v3.15.3)	Prodigal (v2.6.3)+Custom Filtering+DRAM (v1.4.6)	med	Medium Quality Draft	Medium Quality Draft	CheckM (v1.1.3)	no	barrnap	kmer+coverage	metabat	bwa
		D9-1_23	88.13	1.06	1549637	158	15079	9807	64123	1308	1.55M	D9-1	medium	d__Bacteria	p__Actinomycetota	c__Actinomycetia	o__Actinomycetales	f__Bifidobacteriaceae	g__Bifidobacterium	s__	84.9544	8_2	0	88.13	1.06	15079	10-50Kb	Apis dorsata	49	Bifidobacterium SGB-8_2	genome from metagenome	multi-marker approach	spades (v3.15.3)	Prodigal (v2.6.3)+Custom Filtering+DRAM (v1.4.6)	med	Medium Quality Draft	Medium Quality Draft	CheckM (v1.1.3)	no	barrnap	kmer+coverage	metabat	bwa
		D9-2_24	83.49	1.52	1522570	130	18148	11712	62176	1261	1.52M	D9-2	medium	d__Bacteria	p__Actinomycetota	c__Actinomycetia	o__Actinomycetales	f__Bifidobacteriaceae	g__Bifidobacterium	s__	78.0545	8_2	0	83.49	1.52	18148	10-50Kb	Apis dorsata	49	Bifidobacterium SGB-8_2	genome from metagenome	multi-marker approach	spades (v3.15.3)	Prodigal (v2.6.3)+Custom Filtering+DRAM (v1.4.6)	med	Medium Quality Draft	Medium Quality Draft	CheckM (v1.1.3)	no	barrnap	kmer+coverage	metabat	bwa
		D9-4_19	77.47	1.06	1326072	143	14074	9273	53353	1140	1.33M	D9-4	medium	d__Bacteria	p__Actinomycetota	c__Actinomycetia	o__Actinomycetales	f__Bifidobacteriaceae	g__Bifidobacterium	s__	74.28	8_2	0	77.47	1.06	14074	10-50Kb	Apis dorsata	49	Bifidobacterium SGB-8_2	genome from metagenome	multi-marker approach	spades (v3.15.3)	Prodigal (v2.6.3)+Custom Filtering+DRAM (v1.4.6)	med	Medium Quality Draft	Medium Quality Draft	CheckM (v1.1.3)	no	barrnap	kmer+coverage	metabat	bwa
		F9-3_9	66.86	0.45	1590974	12	157106	132581	389167	1287	1.59M	F9-3	medium	d__Bacteria	p__Actinomycetota	c__Actinomycetia	o__Actinomycetales	f__Bifidobacteriaceae	g__Bifidobacterium	s__	67.236	8_2	0	66.86	0.45	157106	100-200Kb	Apis florea	49	Bifidobacterium SGB-8_2	genome from metagenome	multi-marker approach	spades (v3.15.3)	Prodigal (v2.6.3)+Custom Filtering+DRAM (v1.4.6)	med	Medium Quality Draft	Medium Quality Draft	CheckM (v1.1.3)	no	barrnap	kmer+coverage	metabat	bwa
		F6-2_12	78.58	1.78	1550114	17	158827	91183	307733	1296	1.55M	F6-2	medium	d__Bacteria	p__Actinomycetota	c__Actinomycetia	o__Actinomycetales	f__Bifidobacteriaceae	g__Bifidobacterium	s__	72.2905	6_11	0	78.58	1.78	158827	100-200Kb	Apis florea	5	Bifidobacterium apousia	genome from metagenome	multi-marker approach	spades (v3.15.3)	Prodigal (v2.6.3)+Custom Filtering+DRAM (v1.4.6)	med	Medium Quality Draft	Medium Quality Draft	CheckM (v1.1.3)	no	barrnap	kmer+coverage	metabat	bwa
		F6-4_2	51.64	1.67	944486	61	27131	15483	89242	822	0.94M	F6-4	medium	d__Bacteria	p__Actinomycetota	c__Actinomycetia	o__Actinomycetales	f__Bifidobacteriaceae	g__Bifidobacterium	s__Bifidobacterium apousia	45.5228	6_11	0	51.64	1.67	27131	10-50Kb	Apis florea	5	Bifidobacterium apousia	genome from metagenome	multi-marker approach	spades (v3.15.3)	Prodigal (v2.6.3)+Custom Filtering+DRAM (v1.4.6)	med	Medium Quality Draft	Medium Quality Draft	CheckM (v1.1.3)	no	barrnap	kmer+coverage	metabat	bwa
		F7-2_3	52.88	1.06	1251929	5	863501	250385	863501	1020	1.25M	F7-2	medium	d__Bacteria	p__Actinomycetota	c__Actinomycetia	o__Actinomycetales	f__Bifidobacteriaceae	g__Bifidobacterium	s__Bifidobacterium apousia	50.5628	6_11	0	52.88	1.06	863501	0.5-1Mb	Apis florea	5	Bifidobacterium apousia	genome from metagenome	multi-marker approach	spades (v3.15.3)	Prodigal (v2.6.3)+Custom Filtering+DRAM (v1.4.6)	med	Medium Quality Draft	Medium Quality Draft	CheckM (v1.1.3)	no	barrnap	kmer+coverage	metabat	bwa
		M3-5_8	77.19	0	4574808	158	52048	28954	140775	4236	4.57M	M3-5	medium	d__Bacteria	p__Pseudomonadota	c__Gammaproteobacteria	o__Enterobacterales	f__Enterobacteriaceae	g__Pantoea	s__Pantoea dispersa	79.5744	96_1	1	77.19	0	52048	50-100Kb	Apis mellifera	2	Pantoea dispersa	genome from metagenome	multi-marker approach	spades (v3.15.3)	Prodigal (v2.6.3)+Custom Filtering+DRAM (v1.4.6)	med	Medium Quality Draft	Medium Quality Draft	CheckM (v1.1.3)	no	barrnap	kmer+coverage	metabat	bwa
		M1-2_6	65.2	2.8	1426037	139	15165	10259	99029	1226	1.43M	M1-2	medium	d__Bacteria	p__Actinomycetota	c__Actinomycetia	o__Actinomycetales	f__Bifidobacteriaceae	g__Bifidobacterium	s__Bifidobacterium apousia	53.2922	6_11	0	65.2	2.8	15165	10-50Kb	Apis mellifera	5	Bifidobacterium apousia	genome from metagenome	multi-marker approach	spades (v3.15.3)	Prodigal (v2.6.3)+Custom Filtering+DRAM (v1.4.6)	med	Medium Quality Draft	Medium Quality Draft	CheckM (v1.1.3)	no	barrnap	kmer+coverage	metabat	bwa
		M1-2_17	73.79	1.53	1601708	109	23869	14694	134075	1362	1.6M	M1-2	medium	d__Bacteria	p__Actinomycetota	c__Actinomycetia	o__Actinomycetales	f__Bifidobacteriaceae	g__Bifidobacterium	s__Bifidobacterium asteroides_A	68.3509	6_5	0	73.79	1.53	23869	10-50Kb	Apis mellifera	3	Bifidobacterium asteroides_A	genome from metagenome	multi-marker approach	spades (v3.15.3)	Prodigal (v2.6.3)+Custom Filtering+DRAM (v1.4.6)	med	Medium Quality Draft	Medium Quality Draft	CheckM (v1.1.3)	no	barrnap	kmer+coverage	metabat	bwa
		D8-3_30	77.74	0	4270607	72	96688	59313	317980	4001	4.27M	D8-3	medium	d__Bacteria	p__Pseudomonadota	c__Gammaproteobacteria	o__Enterobacterales	f__Enterobacteriaceae	g__Escherichia	s__Escherichia coli	79.2827	102_0	1	77.74	0	96688	50-100Kb	Apis dorsata	1	Escherichia coli	genome from metagenome	multi-marker approach	spades (v3.15.3)	Prodigal (v2.6.3)+Custom Filtering+DRAM (v1.4.6)	med	Medium Quality Draft	Medium Quality Draft	CheckM (v1.1.3)	no	barrnap	kmer+coverage	metabat	bwa
		M4-3_5	79.98	1.68	1705796	135	24733	12635	82883	1483	1.71M	M4-3	medium	d__Bacteria	p__Actinomycetota	c__Actinomycetia	o__Actinomycetales	f__Bifidobacteriaceae	g__Bifidobacterium	s__Bifidobacterium asteroides_A	73.8087	6_5	0	79.98	1.68	24733	10-50Kb	Apis mellifera	3	Bifidobacterium asteroides_A	genome from metagenome	multi-marker approach	spades (v3.15.3)	Prodigal (v2.6.3)+Custom Filtering+DRAM (v1.4.6)	med	Medium Quality Draft	Medium Quality Draft	CheckM (v1.1.3)	no	barrnap	kmer+coverage	metabat	bwa
		C1-1_18	90.48	2.23	1821874	115	20424	15842	74657	1580	1.82M	C1-1	high	d__Bacteria	p__Actinomycetota	c__Actinomycetia	o__Actinomycetales	f__Bifidobacteriaceae	g__Bifidobacterium	s__Bifidobacterium asteroides_I	81.521	6_2	0	90.48	2.23	20424	10-50Kb	Apis cerana	24	Bifidobacterium asteroides_I	genome from metagenome	multi-marker approach	spades (v3.15.3)	Prodigal (v2.6.3)+Custom Filtering+DRAM (v1.4.6)	med	High Quality Draft	Medium Quality Draft	CheckM (v1.1.3)	no	barrnap	kmer+coverage	metabat	bwa
		C1-3_7	81.68	3.06	1735600	147	18478	11806	109418	1466	1.74M	C1-3	medium	d__Bacteria	p__Actinomycetota	c__Actinomycetia	o__Actinomycetales	f__Bifidobacteriaceae	g__Bifidobacterium	s__Bifidobacterium asteroides_I	68.5471	6_2	0	81.68	3.06	18478	10-50Kb	Apis cerana	24	Bifidobacterium asteroides_I	genome from metagenome	multi-marker approach	spades (v3.15.3)	Prodigal (v2.6.3)+Custom Filtering+DRAM (v1.4.6)	med	Medium Quality Draft	Medium Quality Draft	CheckM (v1.1.3)	no	barrnap	kmer+coverage	metabat	bwa
		C1-5_15	90.51	1.97	1819374	91	33037	19993	95178	1509	1.82M	C1-5	high	d__Bacteria	p__Actinomycetota	c__Actinomycetia	o__Actinomycetales	f__Bifidobacteriaceae	g__Bifidobacterium	s__Bifidobacterium asteroides_I	82.9565	6_2	0	90.51	1.97	33037	10-50Kb	Apis cerana	24	Bifidobacterium asteroides_I	genome from metagenome	multi-marker approach	spades (v3.15.3)	Prodigal (v2.6.3)+Custom Filtering+DRAM (v1.4.6)	med	High Quality Draft	Medium Quality Draft	CheckM (v1.1.3)	no	barrnap	kmer+coverage	metabat	bwa
		C2-3_4	50.27	0.45	837091	55	41113	15219	75833	709	0.84M	C2-3	medium	d__Bacteria	p__Actinomycetota	c__Actinomycetia	o__Actinomycetales	f__Bifidobacteriaceae	g__Bifidobacterium	s__Bifidobacterium asteroides_I	50.3601	6_2	0	50.27	0.45	41113	10-50Kb	Apis cerana	24	Bifidobacterium asteroides_I	genome from metagenome	multi-marker approach	spades (v3.15.3)	Prodigal (v2.6.3)+Custom Filtering+DRAM (v1.4.6)	med	Medium Quality Draft	Medium Quality Draft	CheckM (v1.1.3)	no	barrnap	kmer+coverage	metabat	bwa
		C3-3_7	89.48	2.1	1798409	76	35216	23663	114377	1485	1.8M	C3-3	medium	d__Bacteria	p__Actinomycetota	c__Actinomycetia	o__Actinomycetales	f__Bifidobacteriaceae	g__Bifidobacterium	s__Bifidobacterium asteroides_I	81.2855	6_2	0	89.48	2.1	35216	10-50Kb	Apis cerana	24	Bifidobacterium asteroides_I	genome from metagenome	multi-marker approach	spades (v3.15.3)	Prodigal (v2.6.3)+Custom Filtering+DRAM (v1.4.6)	med	Medium Quality Draft	Medium Quality Draft	CheckM (v1.1.3)	no	barrnap	kmer+coverage	metabat	bwa
		C4-2_2	92.75	1.55	1911164	104	28502	18376	112011	1593	1.91M	C4-2	high	d__Bacteria	p__Actinomycetota	c__Actinomycetia	o__Actinomycetales	f__Bifidobacteriaceae	g__Bifidobacterium	s__Bifidobacterium asteroides_I	87.2667	6_2	0	92.75	1.55	28502	10-50Kb	Apis cerana	24	Bifidobacterium asteroides_I	genome from metagenome	multi-marker approach	spades (v3.15.3)	Prodigal (v2.6.3)+Custom Filtering+DRAM (v1.4.6)	med	High Quality Draft	Medium Quality Draft	CheckM (v1.1.3)	no	barrnap	kmer+coverage	metabat	bwa
		C4-5_2	74.68	0.85	1380198	228	8612	6053	30360	1288	1.38M	C4-5	medium	d__Bacteria	p__Actinomycetota	c__Actinomycetia	o__Actinomycetales	f__Bifidobacteriaceae	g__Bifidobacterium	s__Bifidobacterium asteroides_I	72.4352	6_2	0	74.68	0.85	8612	<10Kb	Apis cerana	24	Bifidobacterium asteroides_I	genome from metagenome	multi-marker approach	spades (v3.15.3)	Prodigal (v2.6.3)+Custom Filtering+DRAM (v1.4.6)	med	Medium Quality Draft	Medium Quality Draft	CheckM (v1.1.3)	no	barrnap	kmer+coverage	metabat	bwa
		C5-1_13	86.17	0.96	1814157	81	37203	22397	112365	1463	1.81M	C5-1	medium	d__Bacteria	p__Actinomycetota	c__Actinomycetia	o__Actinomycetales	f__Bifidobacteriaceae	g__Bifidobacterium	s__Bifidobacterium asteroides_I	83.6939	6_2	0	86.17	0.96	37203	10-50Kb	Apis cerana	24	Bifidobacterium asteroides_I	genome from metagenome	multi-marker approach	spades (v3.15.3)	Prodigal (v2.6.3)+Custom Filtering+DRAM (v1.4.6)	med	Medium Quality Draft	Medium Quality Draft	CheckM (v1.1.3)	no	barrnap	kmer+coverage	metabat	bwa
		C5-2_7	94.11	0.87	2069294	19	231220	108910	952403	1669	2.07M	C5-2	high	d__Bacteria	p__Actinomycetota	c__Actinomycetia	o__Actinomycetales	f__Bifidobacteriaceae	g__Bifidobacterium	s__Bifidobacterium asteroides_I	92.4799	6_2	0	94.11	0.87	231220	200-500Kb	Apis cerana	24	Bifidobacterium asteroides_I	genome from metagenome	multi-marker approach	spades (v3.15.3)	Prodigal (v2.6.3)+Custom Filtering+DRAM (v1.4.6)	med	High Quality Draft	Medium Quality Draft	CheckM (v1.1.3)	no	barrnap	kmer+coverage	metabat	bwa
		C5-3_15	97.33	3.14	2155481	27	250438	79832	397201	1741	2.16M	C5-3	high	d__Bacteria	p__Actinomycetota	c__Actinomycetia	o__Actinomycetales	f__Bifidobacteriaceae	g__Bifidobacterium	s__Bifidobacterium asteroides_I	84.3682	6_2	0	97.33	3.14	250438	200-500Kb	Apis cerana	24	Bifidobacterium asteroides_I	genome from metagenome	multi-marker approach	spades (v3.15.3)	Prodigal (v2.6.3)+Custom Filtering+DRAM (v1.4.6)	med	High Quality Draft	Medium Quality Draft	CheckM (v1.1.3)	no	barrnap	kmer+coverage	metabat	bwa
		C5-5_15	92.32	1.33	2017537	24	237409	84064	524095	1625	2.02M	C5-5	high	d__Bacteria	p__Actinomycetota	c__Actinomycetia	o__Actinomycetales	f__Bifidobacteriaceae	g__Bifidobacterium	s__Bifidobacterium asteroides_I	88.3971	6_2	0	92.32	1.33	237409	200-500Kb	Apis cerana	24	Bifidobacterium asteroides_I	genome from metagenome	multi-marker approach	spades (v3.15.3)	Prodigal (v2.6.3)+Custom Filtering+DRAM (v1.4.6)	med	High Quality Draft	Medium Quality Draft	CheckM (v1.1.3)	no	barrnap	kmer+coverage	metabat	bwa
		C6-2_7	96.27	1.02	2073037	39	134240	53154	759014	1700	2.07M	C6-2	high	d__Bacteria	p__Actinomycetota	c__Actinomycetia	o__Actinomycetales	f__Bifidobacteriaceae	g__Bifidobacterium	s__Bifidobacterium asteroides_I	93.774	6_2	0	96.27	1.02	134240	100-200Kb	Apis cerana	24	Bifidobacterium asteroides_I	genome from metagenome	multi-marker approach	spades (v3.15.3)	Prodigal (v2.6.3)+Custom Filtering+DRAM (v1.4.6)	med	High Quality Draft	Medium Quality Draft	CheckM (v1.1.3)	no	barrnap	kmer+coverage	metabat	bwa
		C6-3_17	81.21	4.59	1663800	146	20031	11395	56350	1420	1.66M	C6-3	medium	d__Bacteria	p__Actinomycetota	c__Actinomycetia	o__Actinomycetales	f__Bifidobacteriaceae	g__Bifidobacterium	s__Bifidobacterium asteroides_I	60.4477	6_2	0	81.21	4.59	20031	10-50Kb	Apis cerana	24	Bifidobacterium asteroides_I	genome from metagenome	multi-marker approach	spades (v3.15.3)	Prodigal (v2.6.3)+Custom Filtering+DRAM (v1.4.6)	med	Medium Quality Draft	Medium Quality Draft	CheckM (v1.1.3)	no	barrnap	kmer+coverage	metabat	bwa
		C6-5_7	94.61	1.48	2124007	23	114884	92348	457416	1763	2.12M	C6-5	high	d__Bacteria	p__Actinomycetota	c__Actinomycetia	o__Actinomycetales	f__Bifidobacteriaceae	g__Bifidobacterium	s__Bifidobacterium asteroides_I	89.7788	6_2	0	94.61	1.48	114884	100-200Kb	Apis cerana	24	Bifidobacterium asteroides_I	genome from metagenome	multi-marker approach	spades (v3.15.3)	Prodigal (v2.6.3)+Custom Filtering+DRAM (v1.4.6)	med	High Quality Draft	Medium Quality Draft	CheckM (v1.1.3)	no	barrnap	kmer+coverage	metabat	bwa
		C7-1_15	96.73	0.87	2201245	24	205994	91718	806849	1811	2.2M	C7-1	high	d__Bacteria	p__Actinomycetota	c__Actinomycetia	o__Actinomycetales	f__Bifidobacteriaceae	g__Bifidobacterium	s__Bifidobacterium asteroides_I	95.0771	6_2	0	96.73	0.87	205994	200-500Kb	Apis cerana	24	Bifidobacterium asteroides_I	genome from metagenome	multi-marker approach	spades (v3.15.3)	Prodigal (v2.6.3)+Custom Filtering+DRAM (v1.4.6)	med	High Quality Draft	Medium Quality Draft	CheckM (v1.1.3)	no	barrnap	kmer+coverage	metabat	bwa
		C7-2_12	93.63	1.33	1886043	66	49378	28576	125323	1530	1.89M	C7-2	high	d__Bacteria	p__Actinomycetota	c__Actinomycetia	o__Actinomycetales	f__Bifidobacteriaceae	g__Bifidobacterium	s__Bifidobacterium asteroides_I	89.3645	6_2	0	93.63	1.33	49378	10-50Kb	Apis cerana	24	Bifidobacterium asteroides_I	genome from metagenome	multi-marker approach	spades (v3.15.3)	Prodigal (v2.6.3)+Custom Filtering+DRAM (v1.4.6)	med	High Quality Draft	Medium Quality Draft	CheckM (v1.1.3)	no	barrnap	kmer+coverage	metabat	bwa
		C7-3_7	96.27	0.87	1976704	33	105329	59900	250996	1578	1.98M	C7-3	high	d__Bacteria	p__Actinomycetota	c__Actinomycetia	o__Actinomycetales	f__Bifidobacteriaceae	g__Bifidobacterium	s__Bifidobacterium asteroides_I	94.4717	6_2	0	96.27	0.87	105329	100-200Kb	Apis cerana	24	Bifidobacterium asteroides_I	genome from metagenome	multi-marker approach	spades (v3.15.3)	Prodigal (v2.6.3)+Custom Filtering+DRAM (v1.4.6)	med	High Quality Draft	Medium Quality Draft	CheckM (v1.1.3)	no	barrnap	kmer+coverage	metabat	bwa
		F8-5_2	77.87	0.41	1301280	52	36169	25024	124529	1236	1.3M	F8-5	medium	d__Bacteria	p__Bacillota	c__Bacilli	o__Lactobacillales	f__Lactobacillaceae	g__Lactobacillus	s__Lactobacillus laiwuensis	78.1453	24_3	1	77.87	0.41	36169	10-50Kb	Apis florea	6	Lactobacillus laiwuensis	genome from metagenome	multi-marker approach	spades (v3.15.3)	Prodigal (v2.6.3)+Custom Filtering+DRAM (v1.4.6)	med	Medium Quality Draft	Medium Quality Draft	CheckM (v1.1.3)	no	barrnap	kmer+coverage	metabat	bwa
		C7-5_6	97.18	0.87	2086462	22	142537	94839	348934	1664	2.09M	C7-5	high	d__Bacteria	p__Actinomycetota	c__Actinomycetia	o__Actinomycetales	f__Bifidobacteriaceae	g__Bifidobacterium	s__Bifidobacterium asteroides_I	95.447	6_2	0	97.18	0.87	142537	100-200Kb	Apis cerana	24	Bifidobacterium asteroides_I	genome from metagenome	multi-marker approach	spades (v3.15.3)	Prodigal (v2.6.3)+Custom Filtering+DRAM (v1.4.6)	med	High Quality Draft	Medium Quality Draft	CheckM (v1.1.3)	no	barrnap	kmer+coverage	metabat	bwa
		C8-1_3	96.65	1.55	2101317	12	306239	175109	543119	1668	2.1M	C8-1	high	d__Bacteria	p__Actinomycetota	c__Actinomycetia	o__Actinomycetales	f__Bifidobacteriaceae	g__Bifidobacterium	s__Bifidobacterium asteroides_I	91.682	6_2	0	96.65	1.55	306239	200-500Kb	Apis cerana	24	Bifidobacterium asteroides_I	genome from metagenome	multi-marker approach	spades (v3.15.3)	Prodigal (v2.6.3)+Custom Filtering+DRAM (v1.4.6)	med	High Quality Draft	Medium Quality Draft	CheckM (v1.1.3)	no	barrnap	kmer+coverage	metabat	bwa
		C9-3_9	96.58	2.01	2149483	18	215086	119415	628877	1718	2.15M	C9-3	high	d__Bacteria	p__Actinomycetota	c__Actinomycetia	o__Actinomycetales	f__Bifidobacteriaceae	g__Bifidobacterium	s__Bifidobacterium asteroides_I	89.2346	6_2	0	96.58	2.01	215086	200-500Kb	Apis cerana	24	Bifidobacterium asteroides_I	genome from metagenome	multi-marker approach	spades (v3.15.3)	Prodigal (v2.6.3)+Custom Filtering+DRAM (v1.4.6)	med	High Quality Draft	Medium Quality Draft	CheckM (v1.1.3)	no	barrnap	kmer+coverage	metabat	bwa
		C9-4_13	84.98	1.77	1679575	140	19125	11996	52170	1428	1.68M	C9-4	medium	d__Bacteria	p__Actinomycetota	c__Actinomycetia	o__Actinomycetales	f__Bifidobacteriaceae	g__Bifidobacterium	s__Bifidobacterium asteroides_I	78.3064	6_2	0	84.98	1.77	19125	10-50Kb	Apis cerana	24	Bifidobacterium asteroides_I	genome from metagenome	multi-marker approach	spades (v3.15.3)	Prodigal (v2.6.3)+Custom Filtering+DRAM (v1.4.6)	med	Medium Quality Draft	Medium Quality Draft	CheckM (v1.1.3)	no	barrnap	kmer+coverage	metabat	bwa
		F6-1_9	96.27	4.05	2103017	21	206069	100143	442799	1693	2.1M	F6-1	high	d__Bacteria	p__Actinomycetota	c__Actinomycetia	o__Actinomycetales	f__Bifidobacteriaceae	g__Bifidobacterium	s__Bifidobacterium asteroides_I	78.7147	6_2	0	96.27	4.05	206069	200-500Kb	Apis florea	24	Bifidobacterium asteroides_I	genome from metagenome	multi-marker approach	spades (v3.15.3)	Prodigal (v2.6.3)+Custom Filtering+DRAM (v1.4.6)	med	High Quality Draft	Medium Quality Draft	CheckM (v1.1.3)	no	barrnap	kmer+coverage	metabat	bwa
		F8-3_8	97.18	1.1	2095195	13	291789	161168	474365	1676	2.1M	F8-3	high	d__Bacteria	p__Actinomycetota	c__Actinomycetia	o__Actinomycetales	f__Bifidobacteriaceae	g__Bifidobacterium	s__Bifidobacterium asteroides_I	94.4515	6_2	0	97.18	1.1	291789	200-500Kb	Apis florea	24	Bifidobacterium asteroides_I	genome from metagenome	multi-marker approach	spades (v3.15.3)	Prodigal (v2.6.3)+Custom Filtering+DRAM (v1.4.6)	med	High Quality Draft	Medium Quality Draft	CheckM (v1.1.3)	no	barrnap	kmer+coverage	metabat	bwa
		C6-3_13	78.95	0	2653258	50	115983	53065	310733	2329	2.65M	C6-3	medium	d__Bacteria	p__Actinomycetota	c__Actinomycetia	o__Mycobacteriales	f__Mycobacteriaceae	g__Corynebacterium	s__Corynebacterium provencense	80.5322	2_0	1	78.95	0	115983	100-200Kb	Apis cerana	1	Corynebacterium provencense	genome from metagenome	multi-marker approach	spades (v3.15.3)	Prodigal (v2.6.3)+Custom Filtering+DRAM (v1.4.6)	med	Medium Quality Draft	Medium Quality Draft	CheckM (v1.1.3)	no	barrnap	kmer+coverage	metabat	bwa
		F9-5_11	81.49	0.95	1842251	12	225951	153520	630980	1525	1.84M	F9-5	medium	d__Bacteria	p__Actinomycetota	c__Actinomycetia	o__Actinomycetales	f__Bifidobacteriaceae	g__Bifidobacterium	s__	79.4618	6_8	1	81.49	0.95	225951	200-500Kb	Apis florea	4	Bifidobacterium SGB-6_8	genome from metagenome	multi-marker approach	spades (v3.15.3)	Prodigal (v2.6.3)+Custom Filtering+DRAM (v1.4.6)	med	Medium Quality Draft	Medium Quality Draft	CheckM (v1.1.3)	no	barrnap	kmer+coverage	metabat	bwa
		M3-1_26	61.44	0.7	1081347	181	7880	5974	27656	1002	1.08M	M3-1	medium	d__Bacteria	p__Actinomycetota	c__Actinomycetia	o__Actinomycetales	f__Bifidobacteriaceae	g__Bifidobacterium	s__Bifidobacterium indicum	59.9126	7_2	0	61.44	0.7	7880	<10Kb	Apis mellifera	8	Bifidobacterium indicum	genome from metagenome	multi-marker approach	spades (v3.15.3)	Prodigal (v2.6.3)+Custom Filtering+DRAM (v1.4.6)	med	Medium Quality Draft	Medium Quality Draft	CheckM (v1.1.3)	no	barrnap	kmer+coverage	metabat	bwa
		M3-2_5	57.92	1.36	1099249	58	27731	18952	61515	913	1.1M	M3-2	medium	d__Bacteria	p__Actinomycetota	c__Actinomycetia	o__Actinomycetales	f__Bifidobacteriaceae	g__Bifidobacterium	s__Bifidobacterium indicum	53.3594	7_2	0	57.92	1.36	27731	10-50Kb	Apis mellifera	8	Bifidobacterium indicum	genome from metagenome	multi-marker approach	spades (v3.15.3)	Prodigal (v2.6.3)+Custom Filtering+DRAM (v1.4.6)	med	Medium Quality Draft	Medium Quality Draft	CheckM (v1.1.3)	no	barrnap	kmer+coverage	metabat	bwa
		M3-4_13	55.34	0	844853	8	167775	105606	201311	708	0.84M	M3-4	medium	d__Bacteria	p__Actinomycetota	c__Actinomycetia	o__Actinomycetales	f__Bifidobacteriaceae	g__Bifidobacterium	s__Bifidobacterium indicum	57.9644	7_2	0	55.34	0	167775	100-200Kb	Apis mellifera	8	Bifidobacterium indicum	genome from metagenome	multi-marker approach	spades (v3.15.3)	Prodigal (v2.6.3)+Custom Filtering+DRAM (v1.4.6)	med	Medium Quality Draft	Medium Quality Draft	CheckM (v1.1.3)	no	barrnap	kmer+coverage	metabat	bwa
		M4-2_2	66.94	0.98	1250029	150	11737	8333	43596	1134	1.25M	M4-2	medium	d__Bacteria	p__Actinomycetota	c__Actinomycetia	o__Actinomycetales	f__Bifidobacteriaceae	g__Bifidobacterium	s__Bifidobacterium indicum	64.1013	7_2	0	66.94	0.98	11737	10-50Kb	Apis mellifera	8	Bifidobacterium indicum	genome from metagenome	multi-marker approach	spades (v3.15.3)	Prodigal (v2.6.3)+Custom Filtering+DRAM (v1.4.6)	med	Medium Quality Draft	Medium Quality Draft	CheckM (v1.1.3)	no	barrnap	kmer+coverage	metabat	bwa
		M4-3_19	78.32	1.96	1391314	143	12472	9729	40875	1236	1.39M	M4-3	medium	d__Bacteria	p__Actinomycetota	c__Actinomycetia	o__Actinomycetales	f__Bifidobacteriaceae	g__Bifidobacterium	s__Bifidobacterium indicum	70.5895	7_2	0	78.32	1.96	12472	10-50Kb	Apis mellifera	8	Bifidobacterium indicum	genome from metagenome	multi-marker approach	spades (v3.15.3)	Prodigal (v2.6.3)+Custom Filtering+DRAM (v1.4.6)	med	Medium Quality Draft	Medium Quality Draft	CheckM (v1.1.3)	no	barrnap	kmer+coverage	metabat	bwa
		M5-1_24	66.62	1.81	1213587	123	14171	9866	54815	1086	1.21M	M5-1	medium	d__Bacteria	p__Actinomycetota	c__Actinomycetia	o__Actinomycetales	f__Bifidobacteriaceae	g__Bifidobacterium	s__Bifidobacterium indicum	59.6711	7_2	0	66.62	1.81	14171	10-50Kb	Apis mellifera	8	Bifidobacterium indicum	genome from metagenome	multi-marker approach	spades (v3.15.3)	Prodigal (v2.6.3)+Custom Filtering+DRAM (v1.4.6)	med	Medium Quality Draft	Medium Quality Draft	CheckM (v1.1.3)	no	barrnap	kmer+coverage	metabat	bwa
		M5-5_21	57.52	1.72	1315952	93	25399	14150	49342	1117	1.32M	M5-5	medium	d__Bacteria	p__Actinomycetota	c__Actinomycetia	o__Actinomycetales	f__Bifidobacteriaceae	g__Bifidobacterium	s__Bifidobacterium indicum	51.145	7_2	0	57.52	1.72	25399	10-50Kb	Apis mellifera	8	Bifidobacterium indicum	genome from metagenome	multi-marker approach	spades (v3.15.3)	Prodigal (v2.6.3)+Custom Filtering+DRAM (v1.4.6)	med	Medium Quality Draft	Medium Quality Draft	CheckM (v1.1.3)	no	barrnap	kmer+coverage	metabat	bwa
		A2-1_9	50.48	0.27	980199	8	496430	122524	496430	798	0.98M	A2-1	medium	d__Bacteria	p__Actinomycetota	c__Actinomycetia	o__Actinomycetales	f__Bifidobacteriaceae	g__Bifidobacterium	s__Bifidobacterium mizhiense	51.9922	6_10	0	50.48	0.27	496430	200-500Kb	Apis andreniformis	5	Bifidobacterium mizhiense	genome from metagenome	multi-marker approach	spades (v3.15.3)	Prodigal (v2.6.3)+Custom Filtering+DRAM (v1.4.6)	med	Medium Quality Draft	Medium Quality Draft	CheckM (v1.1.3)	no	barrnap	kmer+coverage	metabat	bwa
		A2-4_6	60.36	4.09	1192078	50	40325	23841	118677	980	1.19M	A2-4	medium	d__Bacteria	p__Actinomycetota	c__Actinomycetia	o__Actinomycetales	f__Bifidobacteriaceae	g__Bifidobacterium	s__Bifidobacterium mizhiense	42.2232	6_10	0	60.36	4.09	40325	10-50Kb	Apis andreniformis	5	Bifidobacterium mizhiense	genome from metagenome	multi-marker approach	spades (v3.15.3)	Prodigal (v2.6.3)+Custom Filtering+DRAM (v1.4.6)	med	Medium Quality Draft	Medium Quality Draft	CheckM (v1.1.3)	no	barrnap	kmer+coverage	metabat	bwa
		M6-1_13	71.73	0.83	1292835	5	423391	258567	446203	1051	1.29M	M6-1	medium	d__Bacteria	p__Actinomycetota	c__Actinomycetia	o__Actinomycetales	f__Bifidobacteriaceae	g__Bifidobacterium	s__Bifidobacterium mizhiense	70.4061	6_10	0	71.73	0.83	423391	200-500Kb	Apis mellifera	5	Bifidobacterium mizhiense	genome from metagenome	multi-marker approach	spades (v3.15.3)	Prodigal (v2.6.3)+Custom Filtering+DRAM (v1.4.6)	med	Medium Quality Draft	Medium Quality Draft	CheckM (v1.1.3)	no	barrnap	kmer+coverage	metabat	bwa
		M5-3_22	81.77	1.51	1863915	208	13090	8961	65334	1800	1.86M	M5-3	medium	d__Bacteria	p__Pseudomonadota	c__Gammaproteobacteria	o__Enterobacterales	f__Enterobacteriaceae	g__Gilliamella	s__Gilliamella apis	76.308	91_1	1	81.77	1.51	13090	10-50Kb	Apis mellifera	5	Gilliamella apis	genome from metagenome	multi-marker approach	spades (v3.15.3)	Prodigal (v2.6.3)+Custom Filtering+DRAM (v1.4.6)	med	Medium Quality Draft	Medium Quality Draft	CheckM (v1.1.3)	no	barrnap	kmer+coverage	metabat	bwa
		M6-4_3	57.57	0.23	1034137	37	33822	27949	167103	847	1.03M	M6-4	medium	d__Bacteria	p__Actinomycetota	c__Actinomycetia	o__Actinomycetales	f__Bifidobacteriaceae	g__Bifidobacterium	s__Bifidobacterium mizhiense	58.6932	6_10	0	57.57	0.23	33822	10-50Kb	Apis mellifera	5	Bifidobacterium mizhiense	genome from metagenome	multi-marker approach	spades (v3.15.3)	Prodigal (v2.6.3)+Custom Filtering+DRAM (v1.4.6)	med	Medium Quality Draft	Medium Quality Draft	CheckM (v1.1.3)	no	barrnap	kmer+coverage	metabat	bwa
		A1-1_15	56.32	2.18	1064333	119	14224	8943	49841	930	1.06M	A1-1	medium	d__Bacteria	p__Actinomycetota	c__Actinomycetia	o__Actinomycetales	f__Bifidobacteriaceae	g__Bifidobacterium	s__Bifidobacterium polysaccharolyticum	47.5187	6_1	0	56.32	2.18	14224	10-50Kb	Apis andreniformis	16	Bifidobacterium polysaccharolyticum	genome from metagenome	multi-marker approach	spades (v3.15.3)	Prodigal (v2.6.3)+Custom Filtering+DRAM (v1.4.6)	med	Medium Quality Draft	Medium Quality Draft	CheckM (v1.1.3)	no	barrnap	kmer+coverage	metabat	bwa
		A1-2_2	88.03	0.76	1912724	10	353594	191272	642778	1558	1.91M	A1-2	medium	d__Bacteria	p__Actinomycetota	c__Actinomycetia	o__Actinomycetales	f__Bifidobacteriaceae	g__Bifidobacterium	s__Bifidobacterium polysaccharolyticum	87.0283	6_1	0	88.03	0.76	353594	200-500Kb	Apis andreniformis	16	Bifidobacterium polysaccharolyticum	genome from metagenome	multi-marker approach	spades (v3.15.3)	Prodigal (v2.6.3)+Custom Filtering+DRAM (v1.4.6)	med	Medium Quality Draft	Medium Quality Draft	CheckM (v1.1.3)	no	barrnap	kmer+coverage	metabat	bwa
		A1-5_4	65.5	0	1436713	77	27527	18658	116963	1186	1.44M	A1-5	medium	d__Bacteria	p__Actinomycetota	c__Actinomycetia	o__Actinomycetales	f__Bifidobacteriaceae	g__Bifidobacterium	s__Bifidobacterium polysaccharolyticum	67.7447	6_1	0	65.5	0	27527	10-50Kb	Apis andreniformis	16	Bifidobacterium polysaccharolyticum	genome from metagenome	multi-marker approach	spades (v3.15.3)	Prodigal (v2.6.3)+Custom Filtering+DRAM (v1.4.6)	med	Medium Quality Draft	Medium Quality Draft	CheckM (v1.1.3)	no	barrnap	kmer+coverage	metabat	bwa
		A3-4_11	91.85	0.91	2124951	33	91793	64392	288829	1721	2.12M	A3-4	high	d__Bacteria	p__Actinomycetota	c__Actinomycetia	o__Actinomycetales	f__Bifidobacteriaceae	g__Bifidobacterium	s__Bifidobacterium polysaccharolyticum	89.8052	6_1	0	91.85	0.91	91793	50-100Kb	Apis andreniformis	16	Bifidobacterium polysaccharolyticum	genome from metagenome	multi-marker approach	spades (v3.15.3)	Prodigal (v2.6.3)+Custom Filtering+DRAM (v1.4.6)	med	High Quality Draft	Medium Quality Draft	CheckM (v1.1.3)	no	barrnap	kmer+coverage	metabat	bwa
		A5-2_2	76.19	1.82	1677969	99	29321	16949	102504	1358	1.68M	A5-2	medium	d__Bacteria	p__Actinomycetota	c__Actinomycetia	o__Actinomycetales	f__Bifidobacteriaceae	g__Bifidobacterium	s__Bifidobacterium polysaccharolyticum	69.3482	6_1	0	76.19	1.82	29321	10-50Kb	Apis andreniformis	16	Bifidobacterium polysaccharolyticum	genome from metagenome	multi-marker approach	spades (v3.15.3)	Prodigal (v2.6.3)+Custom Filtering+DRAM (v1.4.6)	med	Medium Quality Draft	Medium Quality Draft	CheckM (v1.1.3)	no	barrnap	kmer+coverage	metabat	bwa
		A6-1_14	89.2	0.76	1868579	74	42416	25251	207544	1536	1.87M	A6-1	medium	d__Bacteria	p__Actinomycetota	c__Actinomycetia	o__Actinomycetales	f__Bifidobacteriaceae	g__Bifidobacterium	s__Bifidobacterium polysaccharolyticum	87.7389	6_1	0	89.2	0.76	42416	10-50Kb	Apis andreniformis	16	Bifidobacterium polysaccharolyticum	genome from metagenome	multi-marker approach	spades (v3.15.3)	Prodigal (v2.6.3)+Custom Filtering+DRAM (v1.4.6)	med	Medium Quality Draft	Medium Quality Draft	CheckM (v1.1.3)	no	barrnap	kmer+coverage	metabat	bwa
		A6-5_3	94.84	0.76	2120338	13	318478	163102	455056	1695	2.12M	A6-5	high	d__Bacteria	p__Actinomycetota	c__Actinomycetia	o__Actinomycetales	f__Bifidobacteriaceae	g__Bifidobacterium	s__Bifidobacterium polysaccharolyticum	93.8168	6_1	0	94.84	0.76	318478	200-500Kb	Apis andreniformis	16	Bifidobacterium polysaccharolyticum	genome from metagenome	multi-marker approach	spades (v3.15.3)	Prodigal (v2.6.3)+Custom Filtering+DRAM (v1.4.6)	med	High Quality Draft	Medium Quality Draft	CheckM (v1.1.3)	no	barrnap	kmer+coverage	metabat	bwa
		C9-4_14	94.2	0.98	2101829	33	91804	63691	278597	1662	2.1M	C9-4	high	d__Bacteria	p__Actinomycetota	c__Actinomycetia	o__Actinomycetales	f__Bifidobacteriaceae	g__Bifidobacterium	s__Bifidobacterium polysaccharolyticum	91.8043	6_1	0	94.2	0.98	91804	50-100Kb	Apis cerana	16	Bifidobacterium polysaccharolyticum	genome from metagenome	multi-marker approach	spades (v3.15.3)	Prodigal (v2.6.3)+Custom Filtering+DRAM (v1.4.6)	med	High Quality Draft	Medium Quality Draft	CheckM (v1.1.3)	no	barrnap	kmer+coverage	metabat	bwa
		F4-3_8	86.63	1.44	1916304	59	54507	32479	154422	1536	1.92M	F4-3	medium	d__Bacteria	p__Actinomycetota	c__Actinomycetia	o__Actinomycetales	f__Bifidobacteriaceae	g__Bifidobacterium	s__Bifidobacterium polysaccharolyticum	81.8134	6_1	0	86.63	1.44	54507	50-100Kb	Apis florea	16	Bifidobacterium polysaccharolyticum	genome from metagenome	multi-marker approach	spades (v3.15.3)	Prodigal (v2.6.3)+Custom Filtering+DRAM (v1.4.6)	med	Medium Quality Draft	Medium Quality Draft	CheckM (v1.1.3)	no	barrnap	kmer+coverage	metabat	bwa
		F4-4_1	64	1.06	1393478	40	56241	34836	153578	1125	1.39M	F4-4	medium	d__Bacteria	p__Actinomycetota	c__Actinomycetia	o__Actinomycetales	f__Bifidobacteriaceae	g__Bifidobacterium	s__Bifidobacterium polysaccharolyticum	61.08	6_1	0	64	1.06	56241	50-100Kb	Apis florea	16	Bifidobacterium polysaccharolyticum	genome from metagenome	multi-marker approach	spades (v3.15.3)	Prodigal (v2.6.3)+Custom Filtering+DRAM (v1.4.6)	med	Medium Quality Draft	Medium Quality Draft	CheckM (v1.1.3)	no	barrnap	kmer+coverage	metabat	bwa
		F5-2_6	94.21	1.29	2098429	43	100423	48800	148540	1703	2.1M	F5-2	high	d__Bacteria	p__Actinomycetota	c__Actinomycetia	o__Actinomycetales	f__Bifidobacteriaceae	g__Bifidobacterium	s__Bifidobacterium polysaccharolyticum	90.2791	6_1	0	94.21	1.29	100423	100-200Kb	Apis florea	16	Bifidobacterium polysaccharolyticum	genome from metagenome	multi-marker approach	spades (v3.15.3)	Prodigal (v2.6.3)+Custom Filtering+DRAM (v1.4.6)	med	High Quality Draft	Medium Quality Draft	CheckM (v1.1.3)	no	barrnap	kmer+coverage	metabat	bwa
		F7-1_9	85.53	0.76	1815691	8	299595	226961	511691	1457	1.82M	F7-1	medium	d__Bacteria	p__Actinomycetota	c__Actinomycetia	o__Actinomycetales	f__Bifidobacteriaceae	g__Bifidobacterium	s__Bifidobacterium polysaccharolyticum	84.4866	6_1	0	85.53	0.76	299595	200-500Kb	Apis florea	16	Bifidobacterium polysaccharolyticum	genome from metagenome	multi-marker approach	spades (v3.15.3)	Prodigal (v2.6.3)+Custom Filtering+DRAM (v1.4.6)	med	Medium Quality Draft	Medium Quality Draft	CheckM (v1.1.3)	no	barrnap	kmer+coverage	metabat	bwa
		M1-1_14	53.01	1.26	1089331	245	5118	4446	26243	1052	1.09M	M1-1	medium	d__Bacteria	p__Actinomycetota	c__Actinomycetia	o__Actinomycetales	f__Bifidobacteriaceae	g__Bifidobacterium	s__Bifidobacterium polysaccharolyticum	48.5799	6_1	0	53.01	1.26	5118	<10Kb	Apis mellifera	16	Bifidobacterium polysaccharolyticum	genome from metagenome	multi-marker approach	spades (v3.15.3)	Prodigal (v2.6.3)+Custom Filtering+DRAM (v1.4.6)	med	Medium Quality Draft	Medium Quality Draft	CheckM (v1.1.3)	no	barrnap	kmer+coverage	metabat	bwa
		M3-1_25	52.19	0	858541	58	22540	14802	90137	703	0.86M	M3-1	medium	d__Bacteria	p__Actinomycetota	c__Actinomycetia	o__Actinomycetales	f__Bifidobacteriaceae	g__Bifidobacterium	s__Bifidobacterium polysaccharolyticum	54.3764	6_1	0	52.19	0	22540	10-50Kb	Apis mellifera	16	Bifidobacterium polysaccharolyticum	genome from metagenome	multi-marker approach	spades (v3.15.3)	Prodigal (v2.6.3)+Custom Filtering+DRAM (v1.4.6)	med	Medium Quality Draft	Medium Quality Draft	CheckM (v1.1.3)	no	barrnap	kmer+coverage	metabat	bwa
		M5-2_13	86.83	1.21	2000731	55	82842	36376	168140	1672	2.0M	M5-2	medium	d__Bacteria	p__Actinomycetota	c__Actinomycetia	o__Actinomycetales	f__Bifidobacteriaceae	g__Bifidobacterium	s__Bifidobacterium polysaccharolyticum	83.2568	6_1	0	86.83	1.21	82842	50-100Kb	Apis mellifera	16	Bifidobacterium polysaccharolyticum	genome from metagenome	multi-marker approach	spades (v3.15.3)	Prodigal (v2.6.3)+Custom Filtering+DRAM (v1.4.6)	med	Medium Quality Draft	Medium Quality Draft	CheckM (v1.1.3)	no	barrnap	kmer+coverage	metabat	bwa
		M5-3_9	71.58	0.85	1631248	156	20648	10456	57137	1446	1.63M	M5-3	medium	d__Bacteria	p__Actinomycetota	c__Actinomycetia	o__Actinomycetales	f__Bifidobacteriaceae	g__Bifidobacterium	s__Bifidobacterium polysaccharolyticum	69.503	6_1	0	71.58	0.85	20648	10-50Kb	Apis mellifera	16	Bifidobacterium polysaccharolyticum	genome from metagenome	multi-marker approach	spades (v3.15.3)	Prodigal (v2.6.3)+Custom Filtering+DRAM (v1.4.6)	med	Medium Quality Draft	Medium Quality Draft	CheckM (v1.1.3)	no	barrnap	kmer+coverage	metabat	bwa
		M3-5_14	60.21	0.61	1419183	23	126172	61703	180969	1091	1.42M	M3-5	medium	d__Bacteria	p__Actinomycetota	c__Actinomycetia	o__Actinomycetales	f__Bifidobacteriaceae	g__Bifidobacterium	s__Bifidobacterium sp000499285	59.7194	6_6	0	60.21	0.61	126172	100-200Kb	Apis mellifera	2	Bifidobacterium sp000499285	genome from metagenome	multi-marker approach	spades (v3.15.3)	Prodigal (v2.6.3)+Custom Filtering+DRAM (v1.4.6)	med	Medium Quality Draft	Medium Quality Draft	CheckM (v1.1.3)	no	barrnap	kmer+coverage	metabat	bwa
		M7-2_1	82.59	0	2049928	166	16426	12348	86785	1925	2.05M	M7-2	medium	d__Bacteria	p__Pseudomonadota	c__Alphaproteobacteria	o__Rhizobiales	f__Rhizobiaceae	g__Bartonella_A	s__Bartonella_A sp945285915	84.7094	70_2	1	82.59	0	16426	10-50Kb	Apis mellifera	3	Bartonella_A sp945285915	genome from metagenome	multi-marker approach	spades (v3.15.3)	Prodigal (v2.6.3)+Custom Filtering+DRAM (v1.4.6)	med	Medium Quality Draft	Medium Quality Draft	CheckM (v1.1.3)	no	barrnap	kmer+coverage	metabat	bwa
		C1-2_17	94.27	1.06	2106521	11	1064235	191501	1064235	1694	2.11M	C1-2	high	d__Bacteria	p__Actinomycetota	c__Actinomycetia	o__Actinomycetales	f__Bifidobacteriaceae	g__Bifidobacterium	s__Bifidobacterium sp945269915	92.025	8_1	0	94.27	1.06	1064235	1-2Mb	Apis cerana	20	Bifidobacterium sp945269915	genome from metagenome	multi-marker approach	spades (v3.15.3)	Prodigal (v2.6.3)+Custom Filtering+DRAM (v1.4.6)	med	High Quality Draft	Medium Quality Draft	CheckM (v1.1.3)	no	barrnap	kmer+coverage	metabat	bwa
		C2-1_19	96.77	1.17	2178286	16	205589	136142	545782	1768	2.18M	C2-1	high	d__Bacteria	p__Actinomycetota	c__Actinomycetia	o__Actinomycetales	f__Bifidobacteriaceae	g__Bifidobacterium	s__Bifidobacterium sp945269915	93.6171	8_1	0	96.77	1.17	205589	200-500Kb	Apis cerana	20	Bifidobacterium sp945269915	genome from metagenome	multi-marker approach	spades (v3.15.3)	Prodigal (v2.6.3)+Custom Filtering+DRAM (v1.4.6)	med	High Quality Draft	Medium Quality Draft	CheckM (v1.1.3)	no	barrnap	kmer+coverage	metabat	bwa
		C2-5_11	86.98	0.92	1870570	56	60972	33403	213516	1528	1.87M	C2-5	medium	d__Bacteria	p__Actinomycetota	c__Actinomycetia	o__Actinomycetales	f__Bifidobacteriaceae	g__Bifidobacterium	s__Bifidobacterium sp945269915	84.8119	8_1	0	86.98	0.92	60972	50-100Kb	Apis cerana	20	Bifidobacterium sp945269915	genome from metagenome	multi-marker approach	spades (v3.15.3)	Prodigal (v2.6.3)+Custom Filtering+DRAM (v1.4.6)	med	Medium Quality Draft	Medium Quality Draft	CheckM (v1.1.3)	no	barrnap	kmer+coverage	metabat	bwa
		D6-5_31	83.49	0	2004852	108	33602	18563	82485	1734	2.0M	D6-5	medium	d__Bacteria	p__Pseudomonadota	c__Alphaproteobacteria	o__Rhizobiales	f__Rhizobiaceae	g__Bartonella_A	s__	84.8032	68_0	1	83.49	0	33602	10-50Kb	Apis dorsata	1	Bartonella_A SGB-68_0	genome from metagenome	multi-marker approach	spades (v3.15.3)	Prodigal (v2.6.3)+Custom Filtering+DRAM (v1.4.6)	med	Medium Quality Draft	Medium Quality Draft	CheckM (v1.1.3)	no	barrnap	kmer+coverage	metabat	bwa
		C3-2_11	73.79	1.11	1535445	80	27943	19193	78466	1298	1.54M	C3-2	medium	d__Bacteria	p__Actinomycetota	c__Actinomycetia	o__Actinomycetales	f__Bifidobacteriaceae	g__Bifidobacterium	s__Bifidobacterium sp945269915	70.5036	8_1	0	73.79	1.11	27943	10-50Kb	Apis cerana	20	Bifidobacterium sp945269915	genome from metagenome	multi-marker approach	spades (v3.15.3)	Prodigal (v2.6.3)+Custom Filtering+DRAM (v1.4.6)	med	Medium Quality Draft	Medium Quality Draft	CheckM (v1.1.3)	no	barrnap	kmer+coverage	metabat	bwa
		C3-3_5	87.35	0.53	1847177	33	104239	55975	205161	1532	1.85M	C3-3	medium	d__Bacteria	p__Actinomycetota	c__Actinomycetia	o__Actinomycetales	f__Bifidobacteriaceae	g__Bifidobacterium	s__Bifidobacterium sp945269915	87.2488	8_1	0	87.35	0.53	104239	100-200Kb	Apis cerana	20	Bifidobacterium sp945269915	genome from metagenome	multi-marker approach	spades (v3.15.3)	Prodigal (v2.6.3)+Custom Filtering+DRAM (v1.4.6)	med	Medium Quality Draft	Medium Quality Draft	CheckM (v1.1.3)	no	barrnap	kmer+coverage	metabat	bwa
		C4-2_10	86.15	0.15	1636201	44	64339	37186	172722	1305	1.64M	C4-2	medium	d__Bacteria	p__Actinomycetota	c__Actinomycetia	o__Actinomycetales	f__Bifidobacteriaceae	g__Bifidobacterium	s__Bifidobacterium sp945269915	87.8473	8_1	0	86.15	0.15	64339	50-100Kb	Apis cerana	20	Bifidobacterium sp945269915	genome from metagenome	multi-marker approach	spades (v3.15.3)	Prodigal (v2.6.3)+Custom Filtering+DRAM (v1.4.6)	med	Medium Quality Draft	Medium Quality Draft	CheckM (v1.1.3)	no	barrnap	kmer+coverage	metabat	bwa
		C4-4_6	94.4	1.36	1952546	22	169600	88752	285985	1577	1.95M	C4-4	high	d__Bacteria	p__Actinomycetota	c__Actinomycetia	o__Actinomycetales	f__Bifidobacteriaceae	g__Bifidobacterium	s__Bifidobacterium sp945269915	90.2552	8_1	0	94.4	1.36	169600	100-200Kb	Apis cerana	20	Bifidobacterium sp945269915	genome from metagenome	multi-marker approach	spades (v3.15.3)	Prodigal (v2.6.3)+Custom Filtering+DRAM (v1.4.6)	med	High Quality Draft	Medium Quality Draft	CheckM (v1.1.3)	no	barrnap	kmer+coverage	metabat	bwa
		C5-2_5	90.1	1.36	2017479	25	144624	80699	346552	1628	2.02M	C5-2	high	d__Bacteria	p__Actinomycetota	c__Actinomycetia	o__Actinomycetales	f__Bifidobacteriaceae	g__Bifidobacterium	s__Bifidobacterium sp945269915	85.9204	8_1	0	90.1	1.36	144624	100-200Kb	Apis cerana	20	Bifidobacterium sp945269915	genome from metagenome	multi-marker approach	spades (v3.15.3)	Prodigal (v2.6.3)+Custom Filtering+DRAM (v1.4.6)	med	High Quality Draft	Medium Quality Draft	CheckM (v1.1.3)	no	barrnap	kmer+coverage	metabat	bwa
		C5-3_9	90.93	0.91	2051940	19	137840	107996	403001	1664	2.05M	C5-3	high	d__Bacteria	p__Actinomycetota	c__Actinomycetia	o__Actinomycetales	f__Bifidobacteriaceae	g__Bifidobacterium	s__Bifidobacterium sp945269915	88.9893	8_1	0	90.93	0.91	137840	100-200Kb	Apis cerana	20	Bifidobacterium sp945269915	genome from metagenome	multi-marker approach	spades (v3.15.3)	Prodigal (v2.6.3)+Custom Filtering+DRAM (v1.4.6)	med	High Quality Draft	Medium Quality Draft	CheckM (v1.1.3)	no	barrnap	kmer+coverage	metabat	bwa
		C6-1_11	88.83	1.14	1946734	42	77887	46350	242719	1570	1.95M	C6-1	medium	d__Bacteria	p__Actinomycetota	c__Actinomycetia	o__Actinomycetales	f__Bifidobacteriaceae	g__Bifidobacterium	s__Bifidobacterium sp945269915	85.6191	8_1	0	88.83	1.14	77887	50-100Kb	Apis cerana	20	Bifidobacterium sp945269915	genome from metagenome	multi-marker approach	spades (v3.15.3)	Prodigal (v2.6.3)+Custom Filtering+DRAM (v1.4.6)	med	Medium Quality Draft	Medium Quality Draft	CheckM (v1.1.3)	no	barrnap	kmer+coverage	metabat	bwa
		C6-2_16	90.62	1.52	1916021	56	49284	34214	177787	1572	1.92M	C6-2	high	d__Bacteria	p__Actinomycetota	c__Actinomycetia	o__Actinomycetales	f__Bifidobacteriaceae	g__Bifidobacterium	s__Bifidobacterium sp945269915	85.4084	8_1	0	90.62	1.52	49284	10-50Kb	Apis cerana	20	Bifidobacterium sp945269915	genome from metagenome	multi-marker approach	spades (v3.15.3)	Prodigal (v2.6.3)+Custom Filtering+DRAM (v1.4.6)	med	High Quality Draft	Medium Quality Draft	CheckM (v1.1.3)	no	barrnap	kmer+coverage	metabat	bwa
		C6-3_1	94.04	1.06	2027293	29	123585	69906	274151	1637	2.03M	C6-3	high	d__Bacteria	p__Actinomycetota	c__Actinomycetia	o__Actinomycetales	f__Bifidobacteriaceae	g__Bifidobacterium	s__Bifidobacterium sp945269915	91.3289	8_1	0	94.04	1.06	123585	100-200Kb	Apis cerana	20	Bifidobacterium sp945269915	genome from metagenome	multi-marker approach	spades (v3.15.3)	Prodigal (v2.6.3)+Custom Filtering+DRAM (v1.4.6)	med	High Quality Draft	Medium Quality Draft	CheckM (v1.1.3)	no	barrnap	kmer+coverage	metabat	bwa
		C6-5_16	85.35	1.06	1856265	66	40273	28125	101405	1511	1.86M	C6-5	medium	d__Bacteria	p__Actinomycetota	c__Actinomycetia	o__Actinomycetales	f__Bifidobacteriaceae	g__Bifidobacterium	s__Bifidobacterium sp945269915	82.3956	8_1	0	85.35	1.06	40273	10-50Kb	Apis cerana	20	Bifidobacterium sp945269915	genome from metagenome	multi-marker approach	spades (v3.15.3)	Prodigal (v2.6.3)+Custom Filtering+DRAM (v1.4.6)	med	Medium Quality Draft	Medium Quality Draft	CheckM (v1.1.3)	no	barrnap	kmer+coverage	metabat	bwa
		C7-1_8	82.54	1.15	1757665	74	37039	23752	102666	1460	1.76M	C7-1	medium	d__Bacteria	p__Actinomycetota	c__Actinomycetia	o__Actinomycetales	f__Bifidobacteriaceae	g__Bifidobacterium	s__Bifidobacterium sp945269915	79.1145	8_1	0	82.54	1.15	37039	10-50Kb	Apis cerana	20	Bifidobacterium sp945269915	genome from metagenome	multi-marker approach	spades (v3.15.3)	Prodigal (v2.6.3)+Custom Filtering+DRAM (v1.4.6)	med	Medium Quality Draft	Medium Quality Draft	CheckM (v1.1.3)	no	barrnap	kmer+coverage	metabat	bwa
		C7-4_12	86.91	0.53	1865554	92	31016	20277	119333	1562	1.87M	C7-4	medium	d__Bacteria	p__Actinomycetota	c__Actinomycetia	o__Actinomycetales	f__Bifidobacteriaceae	g__Bifidobacterium	s__Bifidobacterium sp945269915	86.5493	8_1	0	86.91	0.53	31016	10-50Kb	Apis cerana	20	Bifidobacterium sp945269915	genome from metagenome	multi-marker approach	spades (v3.15.3)	Prodigal (v2.6.3)+Custom Filtering+DRAM (v1.4.6)	med	Medium Quality Draft	Medium Quality Draft	CheckM (v1.1.3)	no	barrnap	kmer+coverage	metabat	bwa
		C7-5_4	87.75	0.61	1955006	39	80414	50128	139830	1612	1.96M	C7-5	medium	d__Bacteria	p__Actinomycetota	c__Actinomycetia	o__Actinomycetales	f__Bifidobacteriaceae	g__Bifidobacterium	s__Bifidobacterium sp945269915	87.1953	8_1	0	87.75	0.61	80414	50-100Kb	Apis cerana	20	Bifidobacterium sp945269915	genome from metagenome	multi-marker approach	spades (v3.15.3)	Prodigal (v2.6.3)+Custom Filtering+DRAM (v1.4.6)	med	Medium Quality Draft	Medium Quality Draft	CheckM (v1.1.3)	no	barrnap	kmer+coverage	metabat	bwa
		C9-1_3	63.56	0.45	1311667	38	54738	34517	144236	1158	1.31M	C9-1	medium	d__Bacteria	p__Actinomycetota	c__Actinomycetia	o__Actinomycetales	f__Bifidobacteriaceae	g__Bifidobacterium	s__Bifidobacterium sp945269915	63.7204	8_1	0	63.56	0.45	54738	50-100Kb	Apis cerana	20	Bifidobacterium sp945269915	genome from metagenome	multi-marker approach	spades (v3.15.3)	Prodigal (v2.6.3)+Custom Filtering+DRAM (v1.4.6)	med	Medium Quality Draft	Medium Quality Draft	CheckM (v1.1.3)	no	barrnap	kmer+coverage	metabat	bwa
		C9-2_9	86.14	1.11	1844905	61	47456	30244	142404	1521	1.84M	C9-2	medium	d__Bacteria	p__Actinomycetota	c__Actinomycetia	o__Actinomycetales	f__Bifidobacteriaceae	g__Bifidobacterium	s__Bifidobacterium sp945269915	82.969	8_1	0	86.14	1.11	47456	10-50Kb	Apis cerana	20	Bifidobacterium sp945269915	genome from metagenome	multi-marker approach	spades (v3.15.3)	Prodigal (v2.6.3)+Custom Filtering+DRAM (v1.4.6)	med	Medium Quality Draft	Medium Quality Draft	CheckM (v1.1.3)	no	barrnap	kmer+coverage	metabat	bwa
		C9-3_11	88.78	1.06	1890805	37	104948	51102	160239	1558	1.89M	C9-3	medium	d__Bacteria	p__Actinomycetota	c__Actinomycetia	o__Actinomycetales	f__Bifidobacteriaceae	g__Bifidobacterium	s__Bifidobacterium sp945269915	86.0334	8_1	0	88.78	1.06	104948	100-200Kb	Apis cerana	20	Bifidobacterium sp945269915	genome from metagenome	multi-marker approach	spades (v3.15.3)	Prodigal (v2.6.3)+Custom Filtering+DRAM (v1.4.6)	med	Medium Quality Draft	Medium Quality Draft	CheckM (v1.1.3)	no	barrnap	kmer+coverage	metabat	bwa
		D6-4_30	83.74	0	1355613	111	24542	12212	99119	1277	1.36M	D6-4	medium	d__Bacteria	p__Bacillota	c__Bacilli	o__Lactobacillales	f__Lactobacillaceae	g__Lactobacillus	s__	85.9763	29_1	1	83.74	0	24542	10-50Kb	Apis dorsata	32	Lactobacillus SGB-29_1	genome from metagenome	multi-marker approach	spades (v3.15.3)	Prodigal (v2.6.3)+Custom Filtering+DRAM (v1.4.6)	med	Medium Quality Draft	Medium Quality Draft	CheckM (v1.1.3)	no	barrnap	kmer+coverage	metabat	bwa
		F2-2_8	81.35	0	1701772	57	57516	29855	114647	1525	1.7M	F2-2	medium	d__Bacteria	p__Pseudomonadota	c__Alphaproteobacteria	o__Acetobacterales	f__Acetobacteraceae	g__Bombella	s__	83.7735	9_1	0	81.35	0	57516	50-100Kb	Apis florea	2	Bombella SGB-9_1	genome from metagenome	multi-marker approach	spades (v3.15.3)	Prodigal (v2.6.3)+Custom Filtering+DRAM (v1.4.6)	med	Medium Quality Draft	Medium Quality Draft	CheckM (v1.1.3)	no	barrnap	kmer+coverage	metabat	bwa
		D8-3_13	84.79	0	2419237	86	45683	28130	182714	2151	2.42M	D8-3	medium	d__Bacteria	p__Pseudomonadota	c__Gammaproteobacteria	o__Enterobacterales	f__Enterobacteriaceae	g__Gilliamella	s__	87.1584	82_1	1	84.79	0	45683	10-50Kb	Apis dorsata	10	Gilliamella SGB-82_1	genome from metagenome	multi-marker approach	spades (v3.15.3)	Prodigal (v2.6.3)+Custom Filtering+DRAM (v1.4.6)	med	Medium Quality Draft	Medium Quality Draft	CheckM (v1.1.3)	no	barrnap	kmer+coverage	metabat	bwa
		D3-2_14	85.61	0.5	1714090	52	59158	32963	95341	1553	1.71M	D3-2	medium	d__Bacteria	p__Pseudomonadota	c__Alphaproteobacteria	o__Acetobacterales	f__Acetobacteraceae	g__Bombella	s__	85.5401	9_1	1	85.61	0.5	59158	50-100Kb	Apis dorsata	2	Bombella SGB-9_1	genome from metagenome	multi-marker approach	spades (v3.15.3)	Prodigal (v2.6.3)+Custom Filtering+DRAM (v1.4.6)	med	Medium Quality Draft	Medium Quality Draft	CheckM (v1.1.3)	no	barrnap	kmer+coverage	metabat	bwa
		D6-2_8	96.86	0	1592746	9	505265	176971	620833	1632	1.59M	D6-2	high	d__Bacteria	p__Bacillota	c__Bacilli	o__Lactobacillales	f__Lactobacillaceae	g__Bombilactobacillus	s__	99.7422	22_3	0	96.86	0	505265	0.5-1Mb	Apis dorsata	3	Bombilactobacillus SGB-22_3	genome from metagenome	multi-marker approach	spades (v3.15.3)	Prodigal (v2.6.3)+Custom Filtering+DRAM (v1.4.6)	med	High Quality Draft	Medium Quality Draft	CheckM (v1.1.3)	no	barrnap	kmer+coverage	metabat	bwa
		D8-4_14	85.54	0.44	1334262	160	11242	8339	53590	1531	1.33M	D8-4	medium	d__Bacteria	p__Bacillota	c__Bacilli	o__Lactobacillales	f__Lactobacillaceae	g__Bombilactobacillus	s__	85.4043	22_3	0	85.54	0.44	11242	10-50Kb	Apis dorsata	3	Bombilactobacillus SGB-22_3	genome from metagenome	multi-marker approach	spades (v3.15.3)	Prodigal (v2.6.3)+Custom Filtering+DRAM (v1.4.6)	med	Medium Quality Draft	Medium Quality Draft	CheckM (v1.1.3)	no	barrnap	kmer+coverage	metabat	bwa
		D1-1_26	77.59	0	1207497	12	157611	100624	391483	1074	1.21M	D1-1	medium	d__Bacteria	p__Bacillota	c__Bacilli	o__Lactobacillales	f__Lactobacillaceae	g__Bombilactobacillus	s__	80.2344	35_1	0	77.59	0	157611	100-200Kb	Apis dorsata	14	Bombilactobacillus SGB-35_1	genome from metagenome	multi-marker approach	spades (v3.15.3)	Prodigal (v2.6.3)+Custom Filtering+DRAM (v1.4.6)	med	Medium Quality Draft	Medium Quality Draft	CheckM (v1.1.3)	no	barrnap	kmer+coverage	metabat	bwa
		A6-2_11	86.79	0.38	1946276	155	17440	12556	53032	1591	1.95M	A6-2	medium	d__Bacteria	p__Actinomycetota	c__Actinomycetia	o__Actinomycetales	f__Bifidobacteriaceae	g__Bifidobacterium	s__	86.0608	61_0	1	86.79	0.38	17440	10-50Kb	Apis andreniformis	1	Bifidobacterium SGB-61_0	genome from metagenome	multi-marker approach	spades (v3.15.3)	Prodigal (v2.6.3)+Custom Filtering+DRAM (v1.4.6)	med	Medium Quality Draft	Medium Quality Draft	CheckM (v1.1.3)	no	barrnap	kmer+coverage	metabat	bwa
		D4-1_26	68.97	0	987444	24	58393	41143	153513	888	0.99M	D4-1	medium	d__Bacteria	p__Bacillota	c__Bacilli	o__Lactobacillales	f__Lactobacillaceae	g__Bombilactobacillus	s__	71.3992	35_1	0	68.97	0	58393	50-100Kb	Apis dorsata	14	Bombilactobacillus SGB-35_1	genome from metagenome	multi-marker approach	spades (v3.15.3)	Prodigal (v2.6.3)+Custom Filtering+DRAM (v1.4.6)	med	Medium Quality Draft	Medium Quality Draft	CheckM (v1.1.3)	no	barrnap	kmer+coverage	metabat	bwa
		D4-3_27	63.99	0.26	793015	76	15734	10434	35877	741	0.79M	D4-3	medium	d__Bacteria	p__Bacillota	c__Bacilli	o__Lactobacillales	f__Lactobacillaceae	g__Bombilactobacillus	s__	64.8336	35_1	0	63.99	0.26	15734	10-50Kb	Apis dorsata	14	Bombilactobacillus SGB-35_1	genome from metagenome	multi-marker approach	spades (v3.15.3)	Prodigal (v2.6.3)+Custom Filtering+DRAM (v1.4.6)	med	Medium Quality Draft	Medium Quality Draft	CheckM (v1.1.3)	no	barrnap	kmer+coverage	metabat	bwa
		D4-4_27	67.24	0	1004559	22	83824	45661	198641	907	1.0M	D4-4	medium	d__Bacteria	p__Bacillota	c__Bacilli	o__Lactobacillales	f__Lactobacillaceae	g__Bombilactobacillus	s__	69.747	35_1	0	67.24	0	83824	50-100Kb	Apis dorsata	14	Bombilactobacillus SGB-35_1	genome from metagenome	multi-marker approach	spades (v3.15.3)	Prodigal (v2.6.3)+Custom Filtering+DRAM (v1.4.6)	med	Medium Quality Draft	Medium Quality Draft	CheckM (v1.1.3)	no	barrnap	kmer+coverage	metabat	bwa
		D5-4_19	60.45	0.79	822200	63	22113	13050	52814	765	0.82M	D5-4	medium	d__Bacteria	p__Bacillota	c__Bacilli	o__Lactobacillales	f__Lactobacillaceae	g__Bombilactobacillus	s__	58.7177	35_1	0	60.45	0.79	22113	10-50Kb	Apis dorsata	14	Bombilactobacillus SGB-35_1	genome from metagenome	multi-marker approach	spades (v3.15.3)	Prodigal (v2.6.3)+Custom Filtering+DRAM (v1.4.6)	med	Medium Quality Draft	Medium Quality Draft	CheckM (v1.1.3)	no	barrnap	kmer+coverage	metabat	bwa
		D5-5_17	60.34	0	650571	34	32401	19134	66166	586	0.65M	D5-5	medium	d__Bacteria	p__Bacillota	c__Bacilli	o__Lactobacillales	f__Lactobacillaceae	g__Bombilactobacillus	s__	62.6416	35_1	0	60.34	0	32401	10-50Kb	Apis dorsata	14	Bombilactobacillus SGB-35_1	genome from metagenome	multi-marker approach	spades (v3.15.3)	Prodigal (v2.6.3)+Custom Filtering+DRAM (v1.4.6)	med	Medium Quality Draft	Medium Quality Draft	CheckM (v1.1.3)	no	barrnap	kmer+coverage	metabat	bwa
		D6-2_39	70.69	0	1179428	33	57015	35740	233480	1072	1.18M	D6-2	medium	d__Bacteria	p__Bacillota	c__Bacilli	o__Lactobacillales	f__Lactobacillaceae	g__Bombilactobacillus	s__	73.1138	35_1	0	70.69	0	57015	50-100Kb	Apis dorsata	14	Bombilactobacillus SGB-35_1	genome from metagenome	multi-marker approach	spades (v3.15.3)	Prodigal (v2.6.3)+Custom Filtering+DRAM (v1.4.6)	med	Medium Quality Draft	Medium Quality Draft	CheckM (v1.1.3)	no	barrnap	kmer+coverage	metabat	bwa
		D6-3_20	80.37	0.52	966966	90	17247	10744	53131	913	0.97M	D6-3	medium	d__Bacteria	p__Bacillota	c__Bacilli	o__Lactobacillales	f__Lactobacillaceae	g__Bombilactobacillus	s__	79.9338	35_1	0	80.37	0.52	17247	10-50Kb	Apis dorsata	14	Bombilactobacillus SGB-35_1	genome from metagenome	multi-marker approach	spades (v3.15.3)	Prodigal (v2.6.3)+Custom Filtering+DRAM (v1.4.6)	med	Medium Quality Draft	Medium Quality Draft	CheckM (v1.1.3)	no	barrnap	kmer+coverage	metabat	bwa
		D8-2_29	53.45	0	846914	11	96169	76992	262580	749	0.85M	D8-2	medium	d__Bacteria	p__Bacillota	c__Bacilli	o__Lactobacillales	f__Lactobacillaceae	g__Bombilactobacillus	s__	55.9867	35_1	0	53.45	0	96169	50-100Kb	Apis dorsata	14	Bombilactobacillus SGB-35_1	genome from metagenome	multi-marker approach	spades (v3.15.3)	Prodigal (v2.6.3)+Custom Filtering+DRAM (v1.4.6)	med	Medium Quality Draft	Medium Quality Draft	CheckM (v1.1.3)	no	barrnap	kmer+coverage	metabat	bwa
		D8-3_9	68.87	0.52	956673	114	11783	8391	38471	922	0.96M	D8-3	medium	d__Bacteria	p__Bacillota	c__Bacilli	o__Lactobacillales	f__Lactobacillaceae	g__Bombilactobacillus	s__	68.351	35_1	0	68.87	0.52	11783	10-50Kb	Apis dorsata	14	Bombilactobacillus SGB-35_1	genome from metagenome	multi-marker approach	spades (v3.15.3)	Prodigal (v2.6.3)+Custom Filtering+DRAM (v1.4.6)	med	Medium Quality Draft	Medium Quality Draft	CheckM (v1.1.3)	no	barrnap	kmer+coverage	metabat	bwa
		D8-4_7	68.1	1.72	1031378	79	22467	13055	52041	970	1.03M	D8-4	medium	d__Bacteria	p__Bacillota	c__Bacilli	o__Lactobacillales	f__Lactobacillaceae	g__Bombilactobacillus	s__	61.7202	35_1	0	68.1	1.72	22467	10-50Kb	Apis dorsata	14	Bombilactobacillus SGB-35_1	genome from metagenome	multi-marker approach	spades (v3.15.3)	Prodigal (v2.6.3)+Custom Filtering+DRAM (v1.4.6)	med	Medium Quality Draft	Medium Quality Draft	CheckM (v1.1.3)	no	barrnap	kmer+coverage	metabat	bwa
		D9-2_13	89.01	0	1218592	17	278359	71681	378434	1099	1.22M	D9-2	medium	d__Bacteria	p__Bacillota	c__Bacilli	o__Lactobacillales	f__Lactobacillaceae	g__Bombilactobacillus	s__	91.7781	35_1	0	89.01	0	278359	200-500Kb	Apis dorsata	14	Bombilactobacillus SGB-35_1	genome from metagenome	multi-marker approach	spades (v3.15.3)	Prodigal (v2.6.3)+Custom Filtering+DRAM (v1.4.6)	med	Medium Quality Draft	Medium Quality Draft	CheckM (v1.1.3)	no	barrnap	kmer+coverage	metabat	bwa
		D9-4_24	53.45	0	840536	10	197167	84053	278001	748	0.84M	D9-4	medium	d__Bacteria	p__Bacillota	c__Bacilli	o__Lactobacillales	f__Lactobacillaceae	g__Bombilactobacillus	s__	56.142	35_1	0	53.45	0	197167	100-200Kb	Apis dorsata	14	Bombilactobacillus SGB-35_1	genome from metagenome	multi-marker approach	spades (v3.15.3)	Prodigal (v2.6.3)+Custom Filtering+DRAM (v1.4.6)	med	Medium Quality Draft	Medium Quality Draft	CheckM (v1.1.3)	no	barrnap	kmer+coverage	metabat	bwa
		C6-2_8	86.82	0	2085971	47	84779	44382	134715	1825	2.09M	C6-2	medium	d__Bacteria	p__Pseudomonadota	c__Gammaproteobacteria	o__Enterobacterales	f__Enterobacteriaceae	g__Gilliamella	s__Gilliamella apicola_I	89.3163	84_2	1	86.82	0	84779	50-100Kb	Apis cerana	12	Gilliamella apicola_I	genome from metagenome	multi-marker approach	spades (v3.15.3)	Prodigal (v2.6.3)+Custom Filtering+DRAM (v1.4.6)	med	Medium Quality Draft	Medium Quality Draft	CheckM (v1.1.3)	no	barrnap	kmer+coverage	metabat	bwa
		A1-2_8	98.95	0	1653475	7	357173	236210	660318	1590	1.65M	A1-2	high	d__Bacteria	p__Bacillota	c__Bacilli	o__Lactobacillales	f__Lactobacillaceae	g__Bombilactobacillus	s__Bombilactobacillus mellifer	101.757	22_4	0	98.95	0	357173	200-500Kb	Apis andreniformis	99	Bombilactobacillus mellifer	genome from metagenome	multi-marker approach	spades (v3.15.3)	Prodigal (v2.6.3)+Custom Filtering+DRAM (v1.4.6)	med	High Quality Draft	Medium Quality Draft	CheckM (v1.1.3)	no	barrnap	kmer+coverage	metabat	bwa
		A1-3_4	98.95	0	1572437	25	71564	62897	292205	1494	1.57M	A1-3	high	d__Bacteria	p__Bacillota	c__Bacilli	o__Lactobacillales	f__Lactobacillaceae	g__Bombilactobacillus	s__Bombilactobacillus mellifer	101.41	22_4	0	98.95	0	71564	50-100Kb	Apis andreniformis	99	Bombilactobacillus mellifer	genome from metagenome	multi-marker approach	spades (v3.15.3)	Prodigal (v2.6.3)+Custom Filtering+DRAM (v1.4.6)	med	High Quality Draft	Medium Quality Draft	CheckM (v1.1.3)	no	barrnap	kmer+coverage	metabat	bwa
		A1-4_6	98.95	0	1656498	7	384983	236642	521222	1594	1.66M	A1-4	high	d__Bacteria	p__Bacillota	c__Bacilli	o__Lactobacillales	f__Lactobacillaceae	g__Bombilactobacillus	s__Bombilactobacillus mellifer	101.773	22_4	0	98.95	0	384983	200-500Kb	Apis andreniformis	99	Bombilactobacillus mellifer	genome from metagenome	multi-marker approach	spades (v3.15.3)	Prodigal (v2.6.3)+Custom Filtering+DRAM (v1.4.6)	med	High Quality Draft	Medium Quality Draft	CheckM (v1.1.3)	no	barrnap	kmer+coverage	metabat	bwa
		A2-1_20	98.95	0	1633288	8	316016	204161	605624	1541	1.63M	A2-1	high	d__Bacteria	p__Bacillota	c__Bacilli	o__Lactobacillales	f__Lactobacillaceae	g__Bombilactobacillus	s__Bombilactobacillus mellifer	101.732	22_4	0	98.95	0	316016	200-500Kb	Apis andreniformis	99	Bombilactobacillus mellifer	genome from metagenome	multi-marker approach	spades (v3.15.3)	Prodigal (v2.6.3)+Custom Filtering+DRAM (v1.4.6)	med	High Quality Draft	Medium Quality Draft	CheckM (v1.1.3)	no	barrnap	kmer+coverage	metabat	bwa
		A2-2_7	77.56	0.81	1186561	391	3517	3034	15827	1470	1.19M	A2-2	medium	d__Bacteria	p__Bacillota	c__Bacilli	o__Lactobacillales	f__Lactobacillaceae	g__Bombilactobacillus	s__Bombilactobacillus mellifer	75.3126	22_4	0	77.56	0.81	3517	<10Kb	Apis andreniformis	99	Bombilactobacillus mellifer	genome from metagenome	multi-marker approach	spades (v3.15.3)	Prodigal (v2.6.3)+Custom Filtering+DRAM (v1.4.6)	med	Medium Quality Draft	Medium Quality Draft	CheckM (v1.1.3)	no	barrnap	kmer+coverage	metabat	bwa
		A2-4_8	98.95	0	1663255	20	158812	83162	206766	1568	1.66M	A2-4	high	d__Bacteria	p__Bacillota	c__Bacilli	o__Lactobacillales	f__Lactobacillaceae	g__Bombilactobacillus	s__Bombilactobacillus mellifer	101.582	22_4	0	98.95	0	158812	100-200Kb	Apis andreniformis	99	Bombilactobacillus mellifer	genome from metagenome	multi-marker approach	spades (v3.15.3)	Prodigal (v2.6.3)+Custom Filtering+DRAM (v1.4.6)	med	High Quality Draft	Medium Quality Draft	CheckM (v1.1.3)	no	barrnap	kmer+coverage	metabat	bwa
		A2-5_3	98.95	0	1636761	20	103638	81838	188905	1548	1.64M	A2-5	high	d__Bacteria	p__Bacillota	c__Bacilli	o__Lactobacillales	f__Lactobacillaceae	g__Bombilactobacillus	s__Bombilactobacillus mellifer	101.49	22_4	0	98.95	0	103638	100-200Kb	Apis andreniformis	99	Bombilactobacillus mellifer	genome from metagenome	multi-marker approach	spades (v3.15.3)	Prodigal (v2.6.3)+Custom Filtering+DRAM (v1.4.6)	med	High Quality Draft	Medium Quality Draft	CheckM (v1.1.3)	no	barrnap	kmer+coverage	metabat	bwa
		A3-1_3	98.95	0	1606965	18	145350	89275	269826	1519	1.61M	A3-1	high	d__Bacteria	p__Bacillota	c__Bacilli	o__Lactobacillales	f__Lactobacillaceae	g__Bombilactobacillus	s__Bombilactobacillus mellifer	101.565	22_4	0	98.95	0	145350	100-200Kb	Apis andreniformis	99	Bombilactobacillus mellifer	genome from metagenome	multi-marker approach	spades (v3.15.3)	Prodigal (v2.6.3)+Custom Filtering+DRAM (v1.4.6)	med	High Quality Draft	Medium Quality Draft	CheckM (v1.1.3)	no	barrnap	kmer+coverage	metabat	bwa
		A3-2_11	98.95	0	1638870	18	106503	91048	243286	1548	1.64M	A3-2	high	d__Bacteria	p__Bacillota	c__Bacilli	o__Lactobacillales	f__Lactobacillaceae	g__Bombilactobacillus	s__Bombilactobacillus mellifer	101.497	22_4	0	98.95	0	106503	100-200Kb	Apis andreniformis	99	Bombilactobacillus mellifer	genome from metagenome	multi-marker approach	spades (v3.15.3)	Prodigal (v2.6.3)+Custom Filtering+DRAM (v1.4.6)	med	High Quality Draft	Medium Quality Draft	CheckM (v1.1.3)	no	barrnap	kmer+coverage	metabat	bwa
		A3-4_1	98.95	0	1654828	8	396291	206853	626293	1553	1.65M	A3-4	high	d__Bacteria	p__Bacillota	c__Bacilli	o__Lactobacillales	f__Lactobacillaceae	g__Bombilactobacillus	s__Bombilactobacillus mellifer	101.782	22_4	0	98.95	0	396291	200-500Kb	Apis andreniformis	99	Bombilactobacillus mellifer	genome from metagenome	multi-marker approach	spades (v3.15.3)	Prodigal (v2.6.3)+Custom Filtering+DRAM (v1.4.6)	med	High Quality Draft	Medium Quality Draft	CheckM (v1.1.3)	no	barrnap	kmer+coverage	metabat	bwa
		A4-1_4	98.95	0	1658323	10	292983	165832	626278	1555	1.66M	A4-1	high	d__Bacteria	p__Bacillota	c__Bacilli	o__Lactobacillales	f__Lactobacillaceae	g__Bombilactobacillus	s__Bombilactobacillus mellifer	101.717	22_4	0	98.95	0	292983	200-500Kb	Apis andreniformis	99	Bombilactobacillus mellifer	genome from metagenome	multi-marker approach	spades (v3.15.3)	Prodigal (v2.6.3)+Custom Filtering+DRAM (v1.4.6)	med	High Quality Draft	Medium Quality Draft	CheckM (v1.1.3)	no	barrnap	kmer+coverage	metabat	bwa
		A4-2_15	98.95	0	1673742	10	285596	167374	300646	1569	1.67M	A4-2	high	d__Bacteria	p__Bacillota	c__Bacilli	o__Lactobacillales	f__Lactobacillaceae	g__Bombilactobacillus	s__Bombilactobacillus mellifer	101.709	22_4	0	98.95	0	285596	200-500Kb	Apis andreniformis	99	Bombilactobacillus mellifer	genome from metagenome	multi-marker approach	spades (v3.15.3)	Prodigal (v2.6.3)+Custom Filtering+DRAM (v1.4.6)	med	High Quality Draft	Medium Quality Draft	CheckM (v1.1.3)	no	barrnap	kmer+coverage	metabat	bwa
		A4-3_6	58.75	0.52	825949	259	3390	3188	10244	1022	0.83M	A4-3	medium	d__Bacteria	p__Bacillota	c__Bacilli	o__Lactobacillales	f__Lactobacillaceae	g__Bombilactobacillus	s__Bombilactobacillus mellifer	57.9458	22_4	0	58.75	0.52	3390	<10Kb	Apis andreniformis	99	Bombilactobacillus mellifer	genome from metagenome	multi-marker approach	spades (v3.15.3)	Prodigal (v2.6.3)+Custom Filtering+DRAM (v1.4.6)	med	Medium Quality Draft	Medium Quality Draft	CheckM (v1.1.3)	no	barrnap	kmer+coverage	metabat	bwa
		A4-5_7	98.95	0	1676664	6	595864	279444	636774	1568	1.68M	A4-5	high	d__Bacteria	p__Bacillota	c__Bacilli	o__Lactobacillales	f__Lactobacillaceae	g__Bombilactobacillus	s__Bombilactobacillus mellifer	101.868	22_4	0	98.95	0	595864	0.5-1Mb	Apis andreniformis	99	Bombilactobacillus mellifer	genome from metagenome	multi-marker approach	spades (v3.15.3)	Prodigal (v2.6.3)+Custom Filtering+DRAM (v1.4.6)	med	High Quality Draft	Medium Quality Draft	CheckM (v1.1.3)	no	barrnap	kmer+coverage	metabat	bwa
		A5-2_14	98.95	0	1633064	13	181827	125620	291769	1540	1.63M	A5-2	high	d__Bacteria	p__Bacillota	c__Bacilli	o__Lactobacillales	f__Lactobacillaceae	g__Bombilactobacillus	s__Bombilactobacillus mellifer	101.612	22_4	0	98.95	0	181827	100-200Kb	Apis andreniformis	99	Bombilactobacillus mellifer	genome from metagenome	multi-marker approach	spades (v3.15.3)	Prodigal (v2.6.3)+Custom Filtering+DRAM (v1.4.6)	med	High Quality Draft	Medium Quality Draft	CheckM (v1.1.3)	no	barrnap	kmer+coverage	metabat	bwa
		A5-4_16	92.7	0.66	1444405	167	10768	8649	44634	1494	1.44M	A5-4	high	d__Bacteria	p__Bacillota	c__Bacilli	o__Lactobacillales	f__Lactobacillaceae	g__Bombilactobacillus	s__Bombilactobacillus mellifer	91.4482	22_4	0	92.7	0.66	10768	10-50Kb	Apis andreniformis	99	Bombilactobacillus mellifer	genome from metagenome	multi-marker approach	spades (v3.15.3)	Prodigal (v2.6.3)+Custom Filtering+DRAM (v1.4.6)	med	High Quality Draft	Medium Quality Draft	CheckM (v1.1.3)	no	barrnap	kmer+coverage	metabat	bwa
		A6-1_8	98.95	0	1642828	15	122319	109521	189389	1551	1.64M	A6-1	high	d__Bacteria	p__Bacillota	c__Bacilli	o__Lactobacillales	f__Lactobacillaceae	g__Bombilactobacillus	s__Bombilactobacillus mellifer	101.527	22_4	0	98.95	0	122319	100-200Kb	Apis andreniformis	99	Bombilactobacillus mellifer	genome from metagenome	multi-marker approach	spades (v3.15.3)	Prodigal (v2.6.3)+Custom Filtering+DRAM (v1.4.6)	med	High Quality Draft	Medium Quality Draft	CheckM (v1.1.3)	no	barrnap	kmer+coverage	metabat	bwa
		A6-2_15	98.95	0	1671464	17	139990	98321	208976	1578	1.67M	A6-2	high	d__Bacteria	p__Bacillota	c__Bacilli	o__Lactobacillales	f__Lactobacillaceae	g__Bombilactobacillus	s__Bombilactobacillus mellifer	101.554	22_4	0	98.95	0	139990	100-200Kb	Apis andreniformis	99	Bombilactobacillus mellifer	genome from metagenome	multi-marker approach	spades (v3.15.3)	Prodigal (v2.6.3)+Custom Filtering+DRAM (v1.4.6)	med	High Quality Draft	Medium Quality Draft	CheckM (v1.1.3)	no	barrnap	kmer+coverage	metabat	bwa
		A6-3_20	98.95	0.26	1657447	29	77690	57153	177750	1568	1.66M	A6-3	high	d__Bacteria	p__Bacillota	c__Bacilli	o__Lactobacillales	f__Lactobacillaceae	g__Bombilactobacillus	s__Bombilactobacillus mellifer	100.126	22_4	0	98.95	0.26	77690	50-100Kb	Apis andreniformis	99	Bombilactobacillus mellifer	genome from metagenome	multi-marker approach	spades (v3.15.3)	Prodigal (v2.6.3)+Custom Filtering+DRAM (v1.4.6)	med	High Quality Draft	Medium Quality Draft	CheckM (v1.1.3)	no	barrnap	kmer+coverage	metabat	bwa
		A6-4_2	98.43	0	1543114	32	82260	48222	115876	1480	1.54M	A6-4	high	d__Bacteria	p__Bacillota	c__Bacilli	o__Lactobacillales	f__Lactobacillaceae	g__Bombilactobacillus	s__Bombilactobacillus mellifer	100.922	22_4	0	98.43	0	82260	50-100Kb	Apis andreniformis	99	Bombilactobacillus mellifer	genome from metagenome	multi-marker approach	spades (v3.15.3)	Prodigal (v2.6.3)+Custom Filtering+DRAM (v1.4.6)	med	High Quality Draft	Medium Quality Draft	CheckM (v1.1.3)	no	barrnap	kmer+coverage	metabat	bwa
		A6-5_12	98.95	0	1658475	9	293028	184275	626295	1552	1.66M	A6-5	high	d__Bacteria	p__Bacillota	c__Bacilli	o__Lactobacillales	f__Lactobacillaceae	g__Bombilactobacillus	s__Bombilactobacillus mellifer	101.717	22_4	0	98.95	0	293028	200-500Kb	Apis andreniformis	99	Bombilactobacillus mellifer	genome from metagenome	multi-marker approach	spades (v3.15.3)	Prodigal (v2.6.3)+Custom Filtering+DRAM (v1.4.6)	med	High Quality Draft	Medium Quality Draft	CheckM (v1.1.3)	no	barrnap	kmer+coverage	metabat	bwa
		C1-2_11	95.71	1.18	1572366	53	43275	29667	225073	1642	1.57M	C1-2	high	d__Bacteria	p__Bacillota	c__Bacilli	o__Lactobacillales	f__Lactobacillaceae	g__Bombilactobacillus	s__Bombilactobacillus mellifer	92.1592	22_4	0	95.71	1.18	43275	10-50Kb	Apis cerana	99	Bombilactobacillus mellifer	genome from metagenome	multi-marker approach	spades (v3.15.3)	Prodigal (v2.6.3)+Custom Filtering+DRAM (v1.4.6)	med	High Quality Draft	Medium Quality Draft	CheckM (v1.1.3)	no	barrnap	kmer+coverage	metabat	bwa
		C1-4_13	88.47	0.9	1359413	192	9763	7080	33906	1551	1.36M	C1-4	medium	d__Bacteria	p__Bacillota	c__Bacilli	o__Lactobacillales	f__Lactobacillaceae	g__Bombilactobacillus	s__Bombilactobacillus mellifer	85.9956	22_4	0	88.47	0.9	9763	<10Kb	Apis cerana	99	Bombilactobacillus mellifer	genome from metagenome	multi-marker approach	spades (v3.15.3)	Prodigal (v2.6.3)+Custom Filtering+DRAM (v1.4.6)	med	Medium Quality Draft	Medium Quality Draft	CheckM (v1.1.3)	no	barrnap	kmer+coverage	metabat	bwa
		C1-5_1	72.52	0.7	1102756	357	3429	3088	13884	1449	1.1M	C1-5	medium	d__Bacteria	p__Bacillota	c__Bacilli	o__Lactobacillales	f__Lactobacillaceae	g__Bombilactobacillus	s__Bombilactobacillus mellifer	70.8165	22_4	0	72.52	0.7	3429	<10Kb	Apis cerana	99	Bombilactobacillus mellifer	genome from metagenome	multi-marker approach	spades (v3.15.3)	Prodigal (v2.6.3)+Custom Filtering+DRAM (v1.4.6)	med	Medium Quality Draft	Medium Quality Draft	CheckM (v1.1.3)	no	barrnap	kmer+coverage	metabat	bwa
		C2-1_18	92.3	0.44	1509306	78	36376	19350	196762	1596	1.51M	C2-1	high	d__Bacteria	p__Bacillota	c__Bacilli	o__Lactobacillales	f__Lactobacillaceae	g__Bombilactobacillus	s__Bombilactobacillus mellifer	92.4109	22_4	0	92.3	0.44	36376	10-50Kb	Apis cerana	99	Bombilactobacillus mellifer	genome from metagenome	multi-marker approach	spades (v3.15.3)	Prodigal (v2.6.3)+Custom Filtering+DRAM (v1.4.6)	med	High Quality Draft	Medium Quality Draft	CheckM (v1.1.3)	no	barrnap	kmer+coverage	metabat	bwa
		C2-2_11	98.43	0	1624150	14	264728	116010	291387	1637	1.62M	C2-2	high	d__Bacteria	p__Bacillota	c__Bacilli	o__Lactobacillales	f__Lactobacillaceae	g__Bombilactobacillus	s__Bombilactobacillus mellifer	101.172	22_4	0	98.43	0	264728	200-500Kb	Apis cerana	99	Bombilactobacillus mellifer	genome from metagenome	multi-marker approach	spades (v3.15.3)	Prodigal (v2.6.3)+Custom Filtering+DRAM (v1.4.6)	med	High Quality Draft	Medium Quality Draft	CheckM (v1.1.3)	no	barrnap	kmer+coverage	metabat	bwa
		C2-4_15	90.96	0.34	1420423	202	9289	7031	46974	1634	1.42M	C2-4	high	d__Bacteria	p__Bacillota	c__Bacilli	o__Lactobacillales	f__Lactobacillaceae	g__Bombilactobacillus	s__Bombilactobacillus mellifer	91.2747	22_4	0	90.96	0.34	9289	<10Kb	Apis cerana	99	Bombilactobacillus mellifer	genome from metagenome	multi-marker approach	spades (v3.15.3)	Prodigal (v2.6.3)+Custom Filtering+DRAM (v1.4.6)	med	High Quality Draft	Medium Quality Draft	CheckM (v1.1.3)	no	barrnap	kmer+coverage	metabat	bwa
		C3-4_21	98.43	0	1582018	15	119803	105467	294611	1554	1.58M	C3-4	high	d__Bacteria	p__Bacillota	c__Bacilli	o__Lactobacillales	f__Lactobacillaceae	g__Bombilactobacillus	s__Bombilactobacillus mellifer	101	22_4	0	98.43	0	119803	100-200Kb	Apis cerana	99	Bombilactobacillus mellifer	genome from metagenome	multi-marker approach	spades (v3.15.3)	Prodigal (v2.6.3)+Custom Filtering+DRAM (v1.4.6)	med	High Quality Draft	Medium Quality Draft	CheckM (v1.1.3)	no	barrnap	kmer+coverage	metabat	bwa
		C4-2_14	53.45	0	598649	1	598649	598649	598649	570	0.6M	C4-2	medium	d__Bacteria	p__Bacillota	c__Bacilli	o__Lactobacillales	f__Lactobacillaceae	g__Bombilactobacillus	s__Bombilactobacillus mellifer	56.3727	22_4	0	53.45	0	598649	0.5-1Mb	Apis cerana	99	Bombilactobacillus mellifer	genome from metagenome	multi-marker approach	spades (v3.15.3)	Prodigal (v2.6.3)+Custom Filtering+DRAM (v1.4.6)	med	Medium Quality Draft	Medium Quality Draft	CheckM (v1.1.3)	no	barrnap	kmer+coverage	metabat	bwa
		C2-3_3	87.01	0.65	1639196	20	144732	81959	289391	1617	1.64M	C2-3	medium	d__Bacteria	p__Bacillota	c__Bacilli	o__Lactobacillales	f__Lactobacillaceae	g__Lactobacillus	s__Lactobacillus sp945290125	86.3822	26_1	1	87.01	0.65	144732	100-200Kb	Apis cerana	19	Lactobacillus sp945290125	genome from metagenome	multi-marker approach	spades (v3.15.3)	Prodigal (v2.6.3)+Custom Filtering+DRAM (v1.4.6)	med	Medium Quality Draft	Medium Quality Draft	CheckM (v1.1.3)	no	barrnap	kmer+coverage	metabat	bwa
		C5-1_1	98.78	0.52	1620451	62	38186	26136	88377	1603	1.62M	C5-1	high	d__Bacteria	p__Bacillota	c__Bacilli	o__Lactobacillales	f__Lactobacillaceae	g__Bombilactobacillus	s__Bombilactobacillus mellifer	98.5022	22_4	0	98.78	0.52	38186	10-50Kb	Apis cerana	99	Bombilactobacillus mellifer	genome from metagenome	multi-marker approach	spades (v3.15.3)	Prodigal (v2.6.3)+Custom Filtering+DRAM (v1.4.6)	med	High Quality Draft	Medium Quality Draft	CheckM (v1.1.3)	no	barrnap	kmer+coverage	metabat	bwa
		C5-3_17	98.95	0	1681964	5	644242	336392	675951	1580	1.68M	C5-3	high	d__Bacteria	p__Bacillota	c__Bacilli	o__Lactobacillales	f__Lactobacillaceae	g__Bombilactobacillus	s__Bombilactobacillus mellifer	101.886	22_4	0	98.95	0	644242	0.5-1Mb	Apis cerana	99	Bombilactobacillus mellifer	genome from metagenome	multi-marker approach	spades (v3.15.3)	Prodigal (v2.6.3)+Custom Filtering+DRAM (v1.4.6)	med	High Quality Draft	Medium Quality Draft	CheckM (v1.1.3)	no	barrnap	kmer+coverage	metabat	bwa
		C6-2_12	98.43	0	1610909	11	205606	146446	505006	1621	1.61M	C6-2	high	d__Bacteria	p__Bacillota	c__Bacilli	o__Lactobacillales	f__Lactobacillaceae	g__Bombilactobacillus	s__Bombilactobacillus mellifer	101.117	22_4	0	98.43	0	205606	200-500Kb	Apis cerana	99	Bombilactobacillus mellifer	genome from metagenome	multi-marker approach	spades (v3.15.3)	Prodigal (v2.6.3)+Custom Filtering+DRAM (v1.4.6)	med	High Quality Draft	Medium Quality Draft	CheckM (v1.1.3)	no	barrnap	kmer+coverage	metabat	bwa
		C6-3_9	95.78	0.85	1482169	88	26457	16842	84296	1520	1.48M	C6-3	high	d__Bacteria	p__Bacillota	c__Bacilli	o__Lactobacillales	f__Lactobacillaceae	g__Bombilactobacillus	s__Bombilactobacillus mellifer	93.7729	22_4	0	95.78	0.85	26457	10-50Kb	Apis cerana	99	Bombilactobacillus mellifer	genome from metagenome	multi-marker approach	spades (v3.15.3)	Prodigal (v2.6.3)+Custom Filtering+DRAM (v1.4.6)	med	High Quality Draft	Medium Quality Draft	CheckM (v1.1.3)	no	barrnap	kmer+coverage	metabat	bwa
		C7-1_6	97.91	0	1603827	8	338017	200478	557469	1611	1.6M	C7-1	high	d__Bacteria	p__Bacillota	c__Bacilli	o__Lactobacillales	f__Lactobacillaceae	g__Bombilactobacillus	s__Bombilactobacillus mellifer	100.705	22_4	0	97.91	0	338017	200-500Kb	Apis cerana	99	Bombilactobacillus mellifer	genome from metagenome	multi-marker approach	spades (v3.15.3)	Prodigal (v2.6.3)+Custom Filtering+DRAM (v1.4.6)	med	High Quality Draft	Medium Quality Draft	CheckM (v1.1.3)	no	barrnap	kmer+coverage	metabat	bwa
		C7-2_14	93.03	1.42	1501909	137	14504	10962	67119	1612	1.5M	C7-2	high	d__Bacteria	p__Bacillota	c__Bacilli	o__Lactobacillales	f__Lactobacillaceae	g__Bombilactobacillus	s__Bombilactobacillus mellifer	88.0414	22_4	0	93.03	1.42	14504	10-50Kb	Apis cerana	99	Bombilactobacillus mellifer	genome from metagenome	multi-marker approach	spades (v3.15.3)	Prodigal (v2.6.3)+Custom Filtering+DRAM (v1.4.6)	med	High Quality Draft	Medium Quality Draft	CheckM (v1.1.3)	no	barrnap	kmer+coverage	metabat	bwa
		C7-4_13	98.08	0.26	1604477	90	26897	17827	185400	1598	1.6M	C7-4	high	d__Bacteria	p__Bacillota	c__Bacilli	o__Lactobacillales	f__Lactobacillaceae	g__Bombilactobacillus	s__Bombilactobacillus mellifer	99.0277	22_4	0	98.08	0.26	26897	10-50Kb	Apis cerana	99	Bombilactobacillus mellifer	genome from metagenome	multi-marker approach	spades (v3.15.3)	Prodigal (v2.6.3)+Custom Filtering+DRAM (v1.4.6)	med	High Quality Draft	Medium Quality Draft	CheckM (v1.1.3)	no	barrnap	kmer+coverage	metabat	bwa
		C7-5_3	98.43	0	1611345	9	491688	179038	556851	1619	1.61M	C7-5	high	d__Bacteria	p__Bacillota	c__Bacilli	o__Lactobacillales	f__Lactobacillaceae	g__Bombilactobacillus	s__Bombilactobacillus mellifer	101.307	22_4	0	98.43	0	491688	200-500Kb	Apis cerana	99	Bombilactobacillus mellifer	genome from metagenome	multi-marker approach	spades (v3.15.3)	Prodigal (v2.6.3)+Custom Filtering+DRAM (v1.4.6)	med	High Quality Draft	Medium Quality Draft	CheckM (v1.1.3)	no	barrnap	kmer+coverage	metabat	bwa
		C9-1_18	98.69	0	1602357	35	76010	45781	261291	1523	1.6M	C9-1	high	d__Bacteria	p__Bacillota	c__Bacilli	o__Lactobacillales	f__Lactobacillaceae	g__Bombilactobacillus	s__Bombilactobacillus mellifer	101.164	22_4	0	98.69	0	76010	50-100Kb	Apis cerana	99	Bombilactobacillus mellifer	genome from metagenome	multi-marker approach	spades (v3.15.3)	Prodigal (v2.6.3)+Custom Filtering+DRAM (v1.4.6)	med	High Quality Draft	Medium Quality Draft	CheckM (v1.1.3)	no	barrnap	kmer+coverage	metabat	bwa
		C9-3_1	75.39	0.52	1454325	8	289955	181790	646982	1349	1.45M	C9-3	medium	d__Bacteria	p__Bacillota	c__Bacilli	o__Lactobacillales	f__Lactobacillaceae	g__Bombilactobacillus	s__Bombilactobacillus mellifer	75.5545	22_4	0	75.39	0.52	289955	200-500Kb	Apis cerana	99	Bombilactobacillus mellifer	genome from metagenome	multi-marker approach	spades (v3.15.3)	Prodigal (v2.6.3)+Custom Filtering+DRAM (v1.4.6)	med	Medium Quality Draft	Medium Quality Draft	CheckM (v1.1.3)	no	barrnap	kmer+coverage	metabat	bwa
		C9-5_9	73.69	3.45	1057755	418	2855	2530	11925	1357	1.06M	C9-5	medium	d__Bacteria	p__Bacillota	c__Bacilli	o__Lactobacillales	f__Lactobacillaceae	g__Bombilactobacillus	s__Bombilactobacillus mellifer	58.1984	22_4	0	73.69	3.45	2855	<10Kb	Apis cerana	99	Bombilactobacillus mellifer	genome from metagenome	multi-marker approach	spades (v3.15.3)	Prodigal (v2.6.3)+Custom Filtering+DRAM (v1.4.6)	med	Medium Quality Draft	Medium Quality Draft	CheckM (v1.1.3)	no	barrnap	kmer+coverage	metabat	bwa
		D1-2_2	71.8	0.75	1090231	329	3734	3313	18633	1405	1.09M	D1-2	medium	d__Bacteria	p__Bacillota	c__Bacilli	o__Lactobacillales	f__Lactobacillaceae	g__Bombilactobacillus	s__Bombilactobacillus mellifer	69.8653	22_4	0	71.8	0.75	3734	<10Kb	Apis dorsata	99	Bombilactobacillus mellifer	genome from metagenome	multi-marker approach	spades (v3.15.3)	Prodigal (v2.6.3)+Custom Filtering+DRAM (v1.4.6)	med	Medium Quality Draft	Medium Quality Draft	CheckM (v1.1.3)	no	barrnap	kmer+coverage	metabat	bwa
		D1-4_29	52.66	0.26	794989	229	3671	3471	11430	1021	0.79M	D1-4	medium	d__Bacteria	p__Bacillota	c__Bacilli	o__Lactobacillales	f__Lactobacillaceae	g__Bombilactobacillus	s__Bombilactobacillus mellifer	53.1714	22_4	0	52.66	0.26	3671	<10Kb	Apis dorsata	99	Bombilactobacillus mellifer	genome from metagenome	multi-marker approach	spades (v3.15.3)	Prodigal (v2.6.3)+Custom Filtering+DRAM (v1.4.6)	med	Medium Quality Draft	Medium Quality Draft	CheckM (v1.1.3)	no	barrnap	kmer+coverage	metabat	bwa
		D3-1_24	90.69	2.36	1391665	158	11836	8808	91149	1559	1.39M	D3-1	high	d__Bacteria	p__Bacillota	c__Bacilli	o__Lactobacillales	f__Lactobacillaceae	g__Bombilactobacillus	s__Bombilactobacillus mellifer	80.9575	22_4	0	90.69	2.36	11836	10-50Kb	Apis dorsata	99	Bombilactobacillus mellifer	genome from metagenome	multi-marker approach	spades (v3.15.3)	Prodigal (v2.6.3)+Custom Filtering+DRAM (v1.4.6)	med	High Quality Draft	Medium Quality Draft	CheckM (v1.1.3)	no	barrnap	kmer+coverage	metabat	bwa
		D3-4_15	94.15	0.7	1454345	93	24312	15638	112644	1547	1.45M	D3-4	high	d__Bacteria	p__Bacillota	c__Bacilli	o__Lactobacillales	f__Lactobacillaceae	g__Bombilactobacillus	s__Bombilactobacillus mellifer	92.8741	22_4	0	94.15	0.7	24312	10-50Kb	Apis dorsata	99	Bombilactobacillus mellifer	genome from metagenome	multi-marker approach	spades (v3.15.3)	Prodigal (v2.6.3)+Custom Filtering+DRAM (v1.4.6)	med	High Quality Draft	Medium Quality Draft	CheckM (v1.1.3)	no	barrnap	kmer+coverage	metabat	bwa
		D4-3_24	98.43	0.71	1578095	21	105780	75147	295607	1574	1.58M	D4-3	high	d__Bacteria	p__Bacillota	c__Bacilli	o__Lactobacillales	f__Lactobacillaceae	g__Bombilactobacillus	s__Bombilactobacillus mellifer	97.4228	22_4	0	98.43	0.71	105780	100-200Kb	Apis dorsata	99	Bombilactobacillus mellifer	genome from metagenome	multi-marker approach	spades (v3.15.3)	Prodigal (v2.6.3)+Custom Filtering+DRAM (v1.4.6)	med	High Quality Draft	Medium Quality Draft	CheckM (v1.1.3)	no	barrnap	kmer+coverage	metabat	bwa
		D4-4_7	92.43	1.05	1370722	99	20183	13845	63591	1464	1.37M	D4-4	high	d__Bacteria	p__Bacillota	c__Bacilli	o__Lactobacillales	f__Lactobacillaceae	g__Bombilactobacillus	s__Bombilactobacillus mellifer	89.3649	22_4	0	92.43	1.05	20183	10-50Kb	Apis dorsata	99	Bombilactobacillus mellifer	genome from metagenome	multi-marker approach	spades (v3.15.3)	Prodigal (v2.6.3)+Custom Filtering+DRAM (v1.4.6)	med	High Quality Draft	Medium Quality Draft	CheckM (v1.1.3)	no	barrnap	kmer+coverage	metabat	bwa
		D5-2_20	83.03	1.31	1187073	271	5450	4380	21961	1420	1.19M	D5-2	medium	d__Bacteria	p__Bacillota	c__Bacilli	o__Lactobacillales	f__Lactobacillaceae	g__Bombilactobacillus	s__Bombilactobacillus mellifer	78.3789	22_4	0	83.03	1.31	5450	<10Kb	Apis dorsata	99	Bombilactobacillus mellifer	genome from metagenome	multi-marker approach	spades (v3.15.3)	Prodigal (v2.6.3)+Custom Filtering+DRAM (v1.4.6)	med	Medium Quality Draft	Medium Quality Draft	CheckM (v1.1.3)	no	barrnap	kmer+coverage	metabat	bwa
		D5-3_36	98.95	0	1610144	13	214376	123857	366991	1590	1.61M	D5-3	high	d__Bacteria	p__Bacillota	c__Bacilli	o__Lactobacillales	f__Lactobacillaceae	g__Bombilactobacillus	s__Bombilactobacillus mellifer	101.646	22_4	0	98.95	0	214376	200-500Kb	Apis dorsata	99	Bombilactobacillus mellifer	genome from metagenome	multi-marker approach	spades (v3.15.3)	Prodigal (v2.6.3)+Custom Filtering+DRAM (v1.4.6)	med	High Quality Draft	Medium Quality Draft	CheckM (v1.1.3)	no	barrnap	kmer+coverage	metabat	bwa
		D5-5_2	98.69	0	1554252	23	106378	67576	185027	1565	1.55M	D5-5	high	d__Bacteria	p__Bacillota	c__Bacilli	o__Lactobacillales	f__Lactobacillaceae	g__Bombilactobacillus	s__Bombilactobacillus mellifer	101.234	22_4	0	98.69	0	106378	100-200Kb	Apis dorsata	99	Bombilactobacillus mellifer	genome from metagenome	multi-marker approach	spades (v3.15.3)	Prodigal (v2.6.3)+Custom Filtering+DRAM (v1.4.6)	med	High Quality Draft	Medium Quality Draft	CheckM (v1.1.3)	no	barrnap	kmer+coverage	metabat	bwa
		D6-3_6	69.07	2.07	846451	241	3497	3512	11488	1068	0.85M	D6-3	medium	d__Bacteria	p__Bacillota	c__Bacilli	o__Lactobacillales	f__Lactobacillaceae	g__Bombilactobacillus	s__Bombilactobacillus mellifer	60.5172	22_4	0	69.07	2.07	3497	<10Kb	Apis dorsata	99	Bombilactobacillus mellifer	genome from metagenome	multi-marker approach	spades (v3.15.3)	Prodigal (v2.6.3)+Custom Filtering+DRAM (v1.4.6)	med	Medium Quality Draft	Medium Quality Draft	CheckM (v1.1.3)	no	barrnap	kmer+coverage	metabat	bwa
		D6-4_15	98.95	0	1631919	9	284535	181324	576519	1633	1.63M	D6-4	high	d__Bacteria	p__Bacillota	c__Bacilli	o__Lactobacillales	f__Lactobacillaceae	g__Bombilactobacillus	s__Bombilactobacillus mellifer	101.706	22_4	0	98.95	0	284535	200-500Kb	Apis dorsata	99	Bombilactobacillus mellifer	genome from metagenome	multi-marker approach	spades (v3.15.3)	Prodigal (v2.6.3)+Custom Filtering+DRAM (v1.4.6)	med	High Quality Draft	Medium Quality Draft	CheckM (v1.1.3)	no	barrnap	kmer+coverage	metabat	bwa
		D8-1_34	97.64	0.79	1555912	79	35807	19695	118188	1632	1.56M	D8-1	high	d__Bacteria	p__Bacillota	c__Bacilli	o__Lactobacillales	f__Lactobacillaceae	g__Bombilactobacillus	s__Bombilactobacillus mellifer	95.9966	22_4	0	97.64	0.79	35807	10-50Kb	Apis dorsata	99	Bombilactobacillus mellifer	genome from metagenome	multi-marker approach	spades (v3.15.3)	Prodigal (v2.6.3)+Custom Filtering+DRAM (v1.4.6)	med	High Quality Draft	Medium Quality Draft	CheckM (v1.1.3)	no	barrnap	kmer+coverage	metabat	bwa
		D8-2_8	91.34	1.31	1504960	172	13347	8749	35394	1571	1.5M	D8-2	high	d__Bacteria	p__Bacillota	c__Bacilli	o__Lactobacillales	f__Lactobacillaceae	g__Bombilactobacillus	s__Bombilactobacillus mellifer	86.8835	22_4	0	91.34	1.31	13347	10-50Kb	Apis dorsata	99	Bombilactobacillus mellifer	genome from metagenome	multi-marker approach	spades (v3.15.3)	Prodigal (v2.6.3)+Custom Filtering+DRAM (v1.4.6)	med	High Quality Draft	Medium Quality Draft	CheckM (v1.1.3)	no	barrnap	kmer+coverage	metabat	bwa
		D8-3_3	98.95	0	1643068	11	188024	149369	420030	1628	1.64M	D8-3	high	d__Bacteria	p__Bacillota	c__Bacilli	o__Lactobacillales	f__Lactobacillaceae	g__Bombilactobacillus	s__Bombilactobacillus mellifer	101.616	22_4	0	98.95	0	188024	100-200Kb	Apis dorsata	99	Bombilactobacillus mellifer	genome from metagenome	multi-marker approach	spades (v3.15.3)	Prodigal (v2.6.3)+Custom Filtering+DRAM (v1.4.6)	med	High Quality Draft	Medium Quality Draft	CheckM (v1.1.3)	no	barrnap	kmer+coverage	metabat	bwa
		D9-1_7	98.95	0	1610544	13	294210	123888	594760	1607	1.61M	D9-1	high	d__Bacteria	p__Bacillota	c__Bacilli	o__Lactobacillales	f__Lactobacillaceae	g__Bombilactobacillus	s__Bombilactobacillus mellifer	101.714	22_4	0	98.95	0	294210	200-500Kb	Apis dorsata	99	Bombilactobacillus mellifer	genome from metagenome	multi-marker approach	spades (v3.15.3)	Prodigal (v2.6.3)+Custom Filtering+DRAM (v1.4.6)	med	High Quality Draft	Medium Quality Draft	CheckM (v1.1.3)	no	barrnap	kmer+coverage	metabat	bwa
		D9-2_14	98.43	0	1619388	9	400583	179932	584023	1637	1.62M	D9-2	high	d__Bacteria	p__Bacillota	c__Bacilli	o__Lactobacillales	f__Lactobacillaceae	g__Bombilactobacillus	s__Bombilactobacillus mellifer	101.261	22_4	0	98.43	0	400583	200-500Kb	Apis dorsata	99	Bombilactobacillus mellifer	genome from metagenome	multi-marker approach	spades (v3.15.3)	Prodigal (v2.6.3)+Custom Filtering+DRAM (v1.4.6)	med	High Quality Draft	Medium Quality Draft	CheckM (v1.1.3)	no	barrnap	kmer+coverage	metabat	bwa
		D9-4_27	94.37	0.7	1523721	107	19267	14240	78998	1650	1.52M	D9-4	high	d__Bacteria	p__Bacillota	c__Bacilli	o__Lactobacillales	f__Lactobacillaceae	g__Bombilactobacillus	s__Bombilactobacillus mellifer	93.0425	22_4	0	94.37	0.7	19267	10-50Kb	Apis dorsata	99	Bombilactobacillus mellifer	genome from metagenome	multi-marker approach	spades (v3.15.3)	Prodigal (v2.6.3)+Custom Filtering+DRAM (v1.4.6)	med	High Quality Draft	Medium Quality Draft	CheckM (v1.1.3)	no	barrnap	kmer+coverage	metabat	bwa
		F1-3_10	98.43	0	1652358	9	219273	183595	339728	1587	1.65M	F1-3	high	d__Bacteria	p__Bacillota	c__Bacilli	o__Lactobacillales	f__Lactobacillaceae	g__Bombilactobacillus	s__Bombilactobacillus mellifer	101.131	22_4	0	98.43	0	219273	200-500Kb	Apis florea	99	Bombilactobacillus mellifer	genome from metagenome	multi-marker approach	spades (v3.15.3)	Prodigal (v2.6.3)+Custom Filtering+DRAM (v1.4.6)	med	High Quality Draft	Medium Quality Draft	CheckM (v1.1.3)	no	barrnap	kmer+coverage	metabat	bwa
		F2-1_9	97.64	0	1579731	23	116898	68683	278331	1602	1.58M	F2-1	high	d__Bacteria	p__Bacillota	c__Bacilli	o__Lactobacillales	f__Lactobacillaceae	g__Bombilactobacillus	s__Bombilactobacillus mellifer	100.205	22_4	0	97.64	0	116898	100-200Kb	Apis florea	99	Bombilactobacillus mellifer	genome from metagenome	multi-marker approach	spades (v3.15.3)	Prodigal (v2.6.3)+Custom Filtering+DRAM (v1.4.6)	med	High Quality Draft	Medium Quality Draft	CheckM (v1.1.3)	no	barrnap	kmer+coverage	metabat	bwa
		F2-3_5	93.01	1.75	1468477	155	12647	9474	51734	1567	1.47M	F2-3	high	d__Bacteria	p__Bacillota	c__Bacilli	o__Lactobacillales	f__Lactobacillaceae	g__Bombilactobacillus	s__Bombilactobacillus mellifer	86.3415	22_4	0	93.01	1.75	12647	10-50Kb	Apis florea	99	Bombilactobacillus mellifer	genome from metagenome	multi-marker approach	spades (v3.15.3)	Prodigal (v2.6.3)+Custom Filtering+DRAM (v1.4.6)	med	High Quality Draft	Medium Quality Draft	CheckM (v1.1.3)	no	barrnap	kmer+coverage	metabat	bwa
		F3-4_10	73.43	1.21	1144073	330	4073	3466	14633	1445	1.14M	F3-4	medium	d__Bacteria	p__Bacillota	c__Bacilli	o__Lactobacillales	f__Lactobacillaceae	g__Bombilactobacillus	s__Bombilactobacillus mellifer	69.2141	22_4	0	73.43	1.21	4073	<10Kb	Apis florea	99	Bombilactobacillus mellifer	genome from metagenome	multi-marker approach	spades (v3.15.3)	Prodigal (v2.6.3)+Custom Filtering+DRAM (v1.4.6)	med	Medium Quality Draft	Medium Quality Draft	CheckM (v1.1.3)	no	barrnap	kmer+coverage	metabat	bwa
		F4-1_13	98.95	0	1603061	20	128399	80153	213434	1510	1.6M	F4-1	high	d__Bacteria	p__Bacillota	c__Bacilli	o__Lactobacillales	f__Lactobacillaceae	g__Bombilactobacillus	s__Bombilactobacillus mellifer	101.538	22_4	0	98.95	0	128399	100-200Kb	Apis florea	99	Bombilactobacillus mellifer	genome from metagenome	multi-marker approach	spades (v3.15.3)	Prodigal (v2.6.3)+Custom Filtering+DRAM (v1.4.6)	med	High Quality Draft	Medium Quality Draft	CheckM (v1.1.3)	no	barrnap	kmer+coverage	metabat	bwa
		F4-2_1	98.95	0	1640597	20	102475	82029	290766	1550	1.64M	F4-2	high	d__Bacteria	p__Bacillota	c__Bacilli	o__Lactobacillales	f__Lactobacillaceae	g__Bombilactobacillus	s__Bombilactobacillus mellifer	101.489	22_4	0	98.95	0	102475	100-200Kb	Apis florea	99	Bombilactobacillus mellifer	genome from metagenome	multi-marker approach	spades (v3.15.3)	Prodigal (v2.6.3)+Custom Filtering+DRAM (v1.4.6)	med	High Quality Draft	Medium Quality Draft	CheckM (v1.1.3)	no	barrnap	kmer+coverage	metabat	bwa
		F4-3_3	98.43	0	1651322	19	115747	86911	233648	1551	1.65M	F4-3	high	d__Bacteria	p__Bacillota	c__Bacilli	o__Lactobacillales	f__Lactobacillaceae	g__Bombilactobacillus	s__Bombilactobacillus mellifer	100.995	22_4	0	98.43	0	115747	100-200Kb	Apis florea	99	Bombilactobacillus mellifer	genome from metagenome	multi-marker approach	spades (v3.15.3)	Prodigal (v2.6.3)+Custom Filtering+DRAM (v1.4.6)	med	High Quality Draft	Medium Quality Draft	CheckM (v1.1.3)	no	barrnap	kmer+coverage	metabat	bwa
		F5-4_13	98.95	0	1677917	10	213434	167791	402194	1568	1.68M	F5-4	high	d__Bacteria	p__Bacillota	c__Bacilli	o__Lactobacillales	f__Lactobacillaceae	g__Bombilactobacillus	s__Bombilactobacillus mellifer	101.648	22_4	0	98.95	0	213434	200-500Kb	Apis florea	99	Bombilactobacillus mellifer	genome from metagenome	multi-marker approach	spades (v3.15.3)	Prodigal (v2.6.3)+Custom Filtering+DRAM (v1.4.6)	med	High Quality Draft	Medium Quality Draft	CheckM (v1.1.3)	no	barrnap	kmer+coverage	metabat	bwa
		F6-2_9	98.95	0	1649136	15	183535	109942	245410	1551	1.65M	F6-2	high	d__Bacteria	p__Bacillota	c__Bacilli	o__Lactobacillales	f__Lactobacillaceae	g__Bombilactobacillus	s__Bombilactobacillus mellifer	101.615	22_4	0	98.95	0	183535	100-200Kb	Apis florea	99	Bombilactobacillus mellifer	genome from metagenome	multi-marker approach	spades (v3.15.3)	Prodigal (v2.6.3)+Custom Filtering+DRAM (v1.4.6)	med	High Quality Draft	Medium Quality Draft	CheckM (v1.1.3)	no	barrnap	kmer+coverage	metabat	bwa
		F6-4_13	98.95	0	1658904	10	172043	165890	626295	1554	1.66M	F6-4	high	d__Bacteria	p__Bacillota	c__Bacilli	o__Lactobacillales	f__Lactobacillaceae	g__Bombilactobacillus	s__Bombilactobacillus mellifer	101.601	22_4	0	98.95	0	172043	100-200Kb	Apis florea	99	Bombilactobacillus mellifer	genome from metagenome	multi-marker approach	spades (v3.15.3)	Prodigal (v2.6.3)+Custom Filtering+DRAM (v1.4.6)	med	High Quality Draft	Medium Quality Draft	CheckM (v1.1.3)	no	barrnap	kmer+coverage	metabat	bwa
		F6-5_3	98.95	0.17	1607771	29	128983	55440	254554	1531	1.61M	F6-5	high	d__Bacteria	p__Bacillota	c__Bacilli	o__Lactobacillales	f__Lactobacillaceae	g__Bombilactobacillus	s__Bombilactobacillus mellifer	100.689	22_4	0	98.95	0.17	128983	100-200Kb	Apis florea	99	Bombilactobacillus mellifer	genome from metagenome	multi-marker approach	spades (v3.15.3)	Prodigal (v2.6.3)+Custom Filtering+DRAM (v1.4.6)	med	High Quality Draft	Medium Quality Draft	CheckM (v1.1.3)	no	barrnap	kmer+coverage	metabat	bwa
		F7-1_5	98.95	0	1673102	5	636776	334620	674883	1565	1.67M	F7-1	high	d__Bacteria	p__Bacillota	c__Bacilli	o__Lactobacillales	f__Lactobacillaceae	g__Bombilactobacillus	s__Bombilactobacillus mellifer	101.883	22_4	0	98.95	0	636776	0.5-1Mb	Apis florea	99	Bombilactobacillus mellifer	genome from metagenome	multi-marker approach	spades (v3.15.3)	Prodigal (v2.6.3)+Custom Filtering+DRAM (v1.4.6)	med	High Quality Draft	Medium Quality Draft	CheckM (v1.1.3)	no	barrnap	kmer+coverage	metabat	bwa
		M1-1_16	98.95	0	1651054	15	187343	110070	271246	1550	1.65M	M1-1	high	d__Bacteria	p__Bacillota	c__Bacilli	o__Lactobacillales	f__Lactobacillaceae	g__Bombilactobacillus	s__Bombilactobacillus mellifer	101.617	22_4	0	98.95	0	187343	100-200Kb	Apis mellifera	99	Bombilactobacillus mellifer	genome from metagenome	multi-marker approach	spades (v3.15.3)	Prodigal (v2.6.3)+Custom Filtering+DRAM (v1.4.6)	med	High Quality Draft	Medium Quality Draft	CheckM (v1.1.3)	no	barrnap	kmer+coverage	metabat	bwa
		M1-2_7	98.95	0	1592828	20	122368	79641	192820	1511	1.59M	M1-2	high	d__Bacteria	p__Bacillota	c__Bacilli	o__Lactobacillales	f__Lactobacillaceae	g__Bombilactobacillus	s__Bombilactobacillus mellifer	101.526	22_4	0	98.95	0	122368	100-200Kb	Apis mellifera	99	Bombilactobacillus mellifer	genome from metagenome	multi-marker approach	spades (v3.15.3)	Prodigal (v2.6.3)+Custom Filtering+DRAM (v1.4.6)	med	High Quality Draft	Medium Quality Draft	CheckM (v1.1.3)	no	barrnap	kmer+coverage	metabat	bwa
		M1-3_16	98.95	0	1602164	19	114445	84324	256939	1513	1.6M	M1-3	high	d__Bacteria	p__Bacillota	c__Bacilli	o__Lactobacillales	f__Lactobacillaceae	g__Bombilactobacillus	s__Bombilactobacillus mellifer	101.511	22_4	0	98.95	0	114445	100-200Kb	Apis mellifera	99	Bombilactobacillus mellifer	genome from metagenome	multi-marker approach	spades (v3.15.3)	Prodigal (v2.6.3)+Custom Filtering+DRAM (v1.4.6)	med	High Quality Draft	Medium Quality Draft	CheckM (v1.1.3)	no	barrnap	kmer+coverage	metabat	bwa
		M1-4_14	98.43	0.52	1589308	21	93525	75681	296080	1506	1.59M	M1-4	high	d__Bacteria	p__Bacillota	c__Bacilli	o__Lactobacillales	f__Lactobacillaceae	g__Bombilactobacillus	s__Bombilactobacillus mellifer	98.347	22_4	0	98.43	0.52	93525	50-100Kb	Apis mellifera	99	Bombilactobacillus mellifer	genome from metagenome	multi-marker approach	spades (v3.15.3)	Prodigal (v2.6.3)+Custom Filtering+DRAM (v1.4.6)	med	High Quality Draft	Medium Quality Draft	CheckM (v1.1.3)	no	barrnap	kmer+coverage	metabat	bwa
		M1-5_4	98.95	0	1605567	27	62866	59465	205843	1514	1.61M	M1-5	high	d__Bacteria	p__Bacillota	c__Bacilli	o__Lactobacillales	f__Lactobacillaceae	g__Bombilactobacillus	s__Bombilactobacillus mellifer	101.38	22_4	0	98.95	0	62866	50-100Kb	Apis mellifera	99	Bombilactobacillus mellifer	genome from metagenome	multi-marker approach	spades (v3.15.3)	Prodigal (v2.6.3)+Custom Filtering+DRAM (v1.4.6)	med	High Quality Draft	Medium Quality Draft	CheckM (v1.1.3)	no	barrnap	kmer+coverage	metabat	bwa
		M2-1_1	98.95	0	1652514	11	179947	150228	277735	1542	1.65M	M2-1	high	d__Bacteria	p__Bacillota	c__Bacilli	o__Lactobacillales	f__Lactobacillaceae	g__Bombilactobacillus	s__Bombilactobacillus mellifer	101.608	22_4	0	98.95	0	179947	100-200Kb	Apis mellifera	99	Bombilactobacillus mellifer	genome from metagenome	multi-marker approach	spades (v3.15.3)	Prodigal (v2.6.3)+Custom Filtering+DRAM (v1.4.6)	med	High Quality Draft	Medium Quality Draft	CheckM (v1.1.3)	no	barrnap	kmer+coverage	metabat	bwa
		M2-2_5	98.95	0	1653476	12	181441	137789	378196	1544	1.65M	M2-2	high	d__Bacteria	p__Bacillota	c__Bacilli	o__Lactobacillales	f__Lactobacillaceae	g__Bombilactobacillus	s__Bombilactobacillus mellifer	101.61	22_4	0	98.95	0	181441	100-200Kb	Apis mellifera	99	Bombilactobacillus mellifer	genome from metagenome	multi-marker approach	spades (v3.15.3)	Prodigal (v2.6.3)+Custom Filtering+DRAM (v1.4.6)	med	High Quality Draft	Medium Quality Draft	CheckM (v1.1.3)	no	barrnap	kmer+coverage	metabat	bwa
		M2-4_15	98.95	0	1663160	16	119388	103947	385596	1555	1.66M	M2-4	high	d__Bacteria	p__Bacillota	c__Bacilli	o__Lactobacillales	f__Lactobacillaceae	g__Bombilactobacillus	s__Bombilactobacillus mellifer	101.52	22_4	0	98.95	0	119388	100-200Kb	Apis mellifera	99	Bombilactobacillus mellifer	genome from metagenome	multi-marker approach	spades (v3.15.3)	Prodigal (v2.6.3)+Custom Filtering+DRAM (v1.4.6)	med	High Quality Draft	Medium Quality Draft	CheckM (v1.1.3)	no	barrnap	kmer+coverage	metabat	bwa
		M2-5_21	98.95	0	1656876	9	307896	184097	625898	1530	1.66M	M2-5	high	d__Bacteria	p__Bacillota	c__Bacilli	o__Lactobacillales	f__Lactobacillaceae	g__Bombilactobacillus	s__Bombilactobacillus mellifer	101.725	22_4	0	98.95	0	307896	200-500Kb	Apis mellifera	99	Bombilactobacillus mellifer	genome from metagenome	multi-marker approach	spades (v3.15.3)	Prodigal (v2.6.3)+Custom Filtering+DRAM (v1.4.6)	med	High Quality Draft	Medium Quality Draft	CheckM (v1.1.3)	no	barrnap	kmer+coverage	metabat	bwa
		M3-1_9	98.43	0	1597424	14	159047	114101	296414	1504	1.6M	M3-1	high	d__Bacteria	p__Bacillota	c__Bacilli	o__Lactobacillales	f__Lactobacillaceae	g__Bombilactobacillus	s__Bombilactobacillus mellifer	101.062	22_4	0	98.43	0	159047	100-200Kb	Apis mellifera	99	Bombilactobacillus mellifer	genome from metagenome	multi-marker approach	spades (v3.15.3)	Prodigal (v2.6.3)+Custom Filtering+DRAM (v1.4.6)	med	High Quality Draft	Medium Quality Draft	CheckM (v1.1.3)	no	barrnap	kmer+coverage	metabat	bwa
		M3-2_20	98.43	0	1603487	18	102088	89082	243841	1513	1.6M	M3-2	high	d__Bacteria	p__Bacillota	c__Bacilli	o__Lactobacillales	f__Lactobacillaceae	g__Bombilactobacillus	s__Bombilactobacillus mellifer	100.966	22_4	0	98.43	0	102088	100-200Kb	Apis mellifera	99	Bombilactobacillus mellifer	genome from metagenome	multi-marker approach	spades (v3.15.3)	Prodigal (v2.6.3)+Custom Filtering+DRAM (v1.4.6)	med	High Quality Draft	Medium Quality Draft	CheckM (v1.1.3)	no	barrnap	kmer+coverage	metabat	bwa
		M3-3_18	98.95	0	1650884	14	151499	117920	229710	1546	1.65M	M3-3	high	d__Bacteria	p__Bacillota	c__Bacilli	o__Lactobacillales	f__Lactobacillaceae	g__Bombilactobacillus	s__Bombilactobacillus mellifer	101.571	22_4	0	98.95	0	151499	100-200Kb	Apis mellifera	99	Bombilactobacillus mellifer	genome from metagenome	multi-marker approach	spades (v3.15.3)	Prodigal (v2.6.3)+Custom Filtering+DRAM (v1.4.6)	med	High Quality Draft	Medium Quality Draft	CheckM (v1.1.3)	no	barrnap	kmer+coverage	metabat	bwa
		M3-4_12	98.95	1.06	1563180	26	99068	60122	239583	1487	1.56M	M3-4	high	d__Bacteria	p__Bacillota	c__Bacilli	o__Lactobacillales	f__Lactobacillaceae	g__Bombilactobacillus	s__Bombilactobacillus mellifer	96.1802	22_4	0	98.95	1.06	99068	50-100Kb	Apis mellifera	99	Bombilactobacillus mellifer	genome from metagenome	multi-marker approach	spades (v3.15.3)	Prodigal (v2.6.3)+Custom Filtering+DRAM (v1.4.6)	med	High Quality Draft	Medium Quality Draft	CheckM (v1.1.3)	no	barrnap	kmer+coverage	metabat	bwa
		M3-5_2	98.95	0	1672133	9	184243	185792	494273	1559	1.67M	M3-5	high	d__Bacteria	p__Bacillota	c__Bacilli	o__Lactobacillales	f__Lactobacillaceae	g__Bombilactobacillus	s__Bombilactobacillus mellifer	101.614	22_4	0	98.95	0	184243	100-200Kb	Apis mellifera	99	Bombilactobacillus mellifer	genome from metagenome	multi-marker approach	spades (v3.15.3)	Prodigal (v2.6.3)+Custom Filtering+DRAM (v1.4.6)	med	High Quality Draft	Medium Quality Draft	CheckM (v1.1.3)	no	barrnap	kmer+coverage	metabat	bwa
		M4-1_20	98.95	0	1672284	11	153830	152025	431728	1563	1.67M	M4-1	high	d__Bacteria	p__Bacillota	c__Bacilli	o__Lactobacillales	f__Lactobacillaceae	g__Bombilactobacillus	s__Bombilactobacillus mellifer	101.574	22_4	0	98.95	0	153830	100-200Kb	Apis mellifera	99	Bombilactobacillus mellifer	genome from metagenome	multi-marker approach	spades (v3.15.3)	Prodigal (v2.6.3)+Custom Filtering+DRAM (v1.4.6)	med	High Quality Draft	Medium Quality Draft	CheckM (v1.1.3)	no	barrnap	kmer+coverage	metabat	bwa
		M4-2_3	98.95	0	1679813	7	382578	239973	679623	1566	1.68M	M4-2	high	d__Bacteria	p__Bacillota	c__Bacilli	o__Lactobacillales	f__Lactobacillaceae	g__Bombilactobacillus	s__Bombilactobacillus mellifer	101.772	22_4	0	98.95	0	382578	200-500Kb	Apis mellifera	99	Bombilactobacillus mellifer	genome from metagenome	multi-marker approach	spades (v3.15.3)	Prodigal (v2.6.3)+Custom Filtering+DRAM (v1.4.6)	med	High Quality Draft	Medium Quality Draft	CheckM (v1.1.3)	no	barrnap	kmer+coverage	metabat	bwa
		M4-3_13	97.67	0.52	1522719	68	34371	22392	168954	1457	1.52M	M4-3	high	d__Bacteria	p__Bacillota	c__Bacilli	o__Lactobacillales	f__Lactobacillaceae	g__Bombilactobacillus	s__Bombilactobacillus mellifer	97.3705	22_4	0	97.67	0.52	34371	10-50Kb	Apis mellifera	99	Bombilactobacillus mellifer	genome from metagenome	multi-marker approach	spades (v3.15.3)	Prodigal (v2.6.3)+Custom Filtering+DRAM (v1.4.6)	med	High Quality Draft	Medium Quality Draft	CheckM (v1.1.3)	no	barrnap	kmer+coverage	metabat	bwa
		M4-4_4	95.62	2.01	1563791	180	13557	8687	70234	1636	1.56M	M4-4	high	d__Bacteria	p__Bacillota	c__Bacilli	o__Lactobacillales	f__Lactobacillaceae	g__Bombilactobacillus	s__Bombilactobacillus mellifer	87.6664	22_4	0	95.62	2.01	13557	10-50Kb	Apis mellifera	99	Bombilactobacillus mellifer	genome from metagenome	multi-marker approach	spades (v3.15.3)	Prodigal (v2.6.3)+Custom Filtering+DRAM (v1.4.6)	med	High Quality Draft	Medium Quality Draft	CheckM (v1.1.3)	no	barrnap	kmer+coverage	metabat	bwa
		M4-5_6	98.95	0	1621066	15	140134	108071	296660	1518	1.62M	M4-5	high	d__Bacteria	p__Bacillota	c__Bacilli	o__Lactobacillales	f__Lactobacillaceae	g__Bombilactobacillus	s__Bombilactobacillus mellifer	101.555	22_4	0	98.95	0	140134	100-200Kb	Apis mellifera	99	Bombilactobacillus mellifer	genome from metagenome	multi-marker approach	spades (v3.15.3)	Prodigal (v2.6.3)+Custom Filtering+DRAM (v1.4.6)	med	High Quality Draft	Medium Quality Draft	CheckM (v1.1.3)	no	barrnap	kmer+coverage	metabat	bwa
		M5-1_10	97.12	0	1510897	73	41652	20697	134768	1469	1.51M	M5-1	high	d__Bacteria	p__Bacillota	c__Bacilli	o__Lactobacillales	f__Lactobacillaceae	g__Bombilactobacillus	s__Bombilactobacillus mellifer	99.463	22_4	0	97.12	0	41652	10-50Kb	Apis mellifera	99	Bombilactobacillus mellifer	genome from metagenome	multi-marker approach	spades (v3.15.3)	Prodigal (v2.6.3)+Custom Filtering+DRAM (v1.4.6)	med	High Quality Draft	Medium Quality Draft	CheckM (v1.1.3)	no	barrnap	kmer+coverage	metabat	bwa
		M5-2_19	98.95	0	1590577	24	139056	66274	376520	1511	1.59M	M5-2	high	d__Bacteria	p__Bacillota	c__Bacilli	o__Lactobacillales	f__Lactobacillaceae	g__Bombilactobacillus	s__Bombilactobacillus mellifer	101.55	22_4	0	98.95	0	139056	100-200Kb	Apis mellifera	99	Bombilactobacillus mellifer	genome from metagenome	multi-marker approach	spades (v3.15.3)	Prodigal (v2.6.3)+Custom Filtering+DRAM (v1.4.6)	med	High Quality Draft	Medium Quality Draft	CheckM (v1.1.3)	no	barrnap	kmer+coverage	metabat	bwa
		M5-3_7	98.95	0	1601523	12	174611	133460	298295	1504	1.6M	M5-3	high	d__Bacteria	p__Bacillota	c__Bacilli	o__Lactobacillales	f__Lactobacillaceae	g__Bombilactobacillus	s__Bombilactobacillus mellifer	101.602	22_4	0	98.95	0	174611	100-200Kb	Apis mellifera	99	Bombilactobacillus mellifer	genome from metagenome	multi-marker approach	spades (v3.15.3)	Prodigal (v2.6.3)+Custom Filtering+DRAM (v1.4.6)	med	High Quality Draft	Medium Quality Draft	CheckM (v1.1.3)	no	barrnap	kmer+coverage	metabat	bwa
		M5-4_14	98.94	0	1642961	15	154171	109530	385713	1546	1.64M	M5-4	high	d__Bacteria	p__Bacillota	c__Bacilli	o__Lactobacillales	f__Lactobacillaceae	g__Bombilactobacillus	s__Bombilactobacillus mellifer	101.562	22_4	0	98.94	0	154171	100-200Kb	Apis mellifera	99	Bombilactobacillus mellifer	genome from metagenome	multi-marker approach	spades (v3.15.3)	Prodigal (v2.6.3)+Custom Filtering+DRAM (v1.4.6)	med	High Quality Draft	Medium Quality Draft	CheckM (v1.1.3)	no	barrnap	kmer+coverage	metabat	bwa
		M5-5_9	98.95	0	1621656	18	128735	90092	282507	1517	1.62M	M5-5	high	d__Bacteria	p__Bacillota	c__Bacilli	o__Lactobacillales	f__Lactobacillaceae	g__Bombilactobacillus	s__Bombilactobacillus mellifer	101.536	22_4	0	98.95	0	128735	100-200Kb	Apis mellifera	99	Bombilactobacillus mellifer	genome from metagenome	multi-marker approach	spades (v3.15.3)	Prodigal (v2.6.3)+Custom Filtering+DRAM (v1.4.6)	med	High Quality Draft	Medium Quality Draft	CheckM (v1.1.3)	no	barrnap	kmer+coverage	metabat	bwa
		M7-1_10	98.69	1.16	1629598	76	36072	21442	67818	1584	1.63M	M7-1	high	d__Bacteria	p__Bacillota	c__Bacilli	o__Lactobacillales	f__Lactobacillaceae	g__Bombilactobacillus	s__Bombilactobacillus mellifer	95.1993	22_4	0	98.69	1.16	36072	10-50Kb	Apis mellifera	99	Bombilactobacillus mellifer	genome from metagenome	multi-marker approach	spades (v3.15.3)	Prodigal (v2.6.3)+Custom Filtering+DRAM (v1.4.6)	med	High Quality Draft	Medium Quality Draft	CheckM (v1.1.3)	no	barrnap	kmer+coverage	metabat	bwa
		M7-2_9	95.81	0.02	1530857	42	64094	36448	153348	1459	1.53M	M7-2	high	d__Bacteria	p__Bacillota	c__Bacilli	o__Lactobacillales	f__Lactobacillaceae	g__Bombilactobacillus	s__Bombilactobacillus mellifer	98.1455	22_4	0	95.81	0.02	64094	50-100Kb	Apis mellifera	99	Bombilactobacillus mellifer	genome from metagenome	multi-marker approach	spades (v3.15.3)	Prodigal (v2.6.3)+Custom Filtering+DRAM (v1.4.6)	med	High Quality Draft	Medium Quality Draft	CheckM (v1.1.3)	no	barrnap	kmer+coverage	metabat	bwa
		M7-3_15	97.99	1.46	1545707	81	24605	19082	104349	1522	1.55M	M7-3	high	d__Bacteria	p__Bacillota	c__Bacilli	o__Lactobacillales	f__Lactobacillaceae	g__Bombilactobacillus	s__Bombilactobacillus mellifer	92.9167	22_4	0	97.99	1.46	24605	10-50Kb	Apis mellifera	99	Bombilactobacillus mellifer	genome from metagenome	multi-marker approach	spades (v3.15.3)	Prodigal (v2.6.3)+Custom Filtering+DRAM (v1.4.6)	med	High Quality Draft	Medium Quality Draft	CheckM (v1.1.3)	no	barrnap	kmer+coverage	metabat	bwa
		M7-4_19	98.43	0.26	1647704	21	125944	78462	276096	1559	1.65M	M7-4	high	d__Bacteria	p__Bacillota	c__Bacilli	o__Lactobacillales	f__Lactobacillaceae	g__Bombilactobacillus	s__Bombilactobacillus mellifer	99.7081	22_4	0	98.43	0.26	125944	100-200Kb	Apis mellifera	99	Bombilactobacillus mellifer	genome from metagenome	multi-marker approach	spades (v3.15.3)	Prodigal (v2.6.3)+Custom Filtering+DRAM (v1.4.6)	med	High Quality Draft	Medium Quality Draft	CheckM (v1.1.3)	no	barrnap	kmer+coverage	metabat	bwa
		M7-5_2	90.04	1.24	1372627	234	6834	5865	20967	1498	1.37M	M7-5	high	d__Bacteria	p__Bacillota	c__Bacilli	o__Lactobacillales	f__Lactobacillaceae	g__Bombilactobacillus	s__Bombilactobacillus mellifer	85.7885	22_4	0	90.04	1.24	6834	<10Kb	Apis mellifera	99	Bombilactobacillus mellifer	genome from metagenome	multi-marker approach	spades (v3.15.3)	Prodigal (v2.6.3)+Custom Filtering+DRAM (v1.4.6)	med	High Quality Draft	Medium Quality Draft	CheckM (v1.1.3)	no	barrnap	kmer+coverage	metabat	bwa
		M2-5_13	88.04	0.76	1537322	31	63192	49591	226180	1275	1.54M	M2-5	medium	d__Bacteria	p__Actinomycetota	c__Actinomycetia	o__Actinomycetales	f__Bifidobacteriaceae	g__Bifidobacterium	s__	86.6741	7_1	1	88.04	0.76	63192	50-100Kb	Apis mellifera	6	Bifidobacterium SGB-7_1	genome from metagenome	multi-marker approach	spades (v3.15.3)	Prodigal (v2.6.3)+Custom Filtering+DRAM (v1.4.6)	med	Medium Quality Draft	Medium Quality Draft	CheckM (v1.1.3)	no	barrnap	kmer+coverage	metabat	bwa
		A3-3_11	88.28	1.16	1290718	146	13363	8840	47964	1250	1.29M	A3-3	medium	d__Bacteria	p__Bacillota	c__Bacilli	o__Lactobacillales	f__Lactobacillaceae	g__Lactobacillus	s__	84.5812	23_1	1	88.28	1.16	13363	10-50Kb	Apis andreniformis	2	Lactobacillus SGB-23_1	genome from metagenome	multi-marker approach	spades (v3.15.3)	Prodigal (v2.6.3)+Custom Filtering+DRAM (v1.4.6)	med	Medium Quality Draft	Medium Quality Draft	CheckM (v1.1.3)	no	barrnap	kmer+coverage	metabat	bwa
		A1-1_5	91.88	0.52	1302061	58	33575	22449	99507	1225	1.3M	A1-1	high	d__Bacteria	p__Bacillota	c__Bacilli	o__Lactobacillales	f__Lactobacillaceae	g__Bombilactobacillus	s__Bombilactobacillus mellis	91.568	36_1	0	91.88	0.52	33575	10-50Kb	Apis andreniformis	127	Bombilactobacillus mellis	genome from metagenome	multi-marker approach	spades (v3.15.3)	Prodigal (v2.6.3)+Custom Filtering+DRAM (v1.4.6)	med	High Quality Draft	Medium Quality Draft	CheckM (v1.1.3)	no	barrnap	kmer+coverage	metabat	bwa
		A1-2_3	95.64	1.05	1360865	44	52108	30928	107576	1301	1.36M	A1-2	high	d__Bacteria	p__Bacillota	c__Bacilli	o__Lactobacillales	f__Lactobacillaceae	g__Bombilactobacillus	s__Bombilactobacillus mellis	92.7717	36_1	0	95.64	1.05	52108	50-100Kb	Apis andreniformis	127	Bombilactobacillus mellis	genome from metagenome	multi-marker approach	spades (v3.15.3)	Prodigal (v2.6.3)+Custom Filtering+DRAM (v1.4.6)	med	High Quality Draft	Medium Quality Draft	CheckM (v1.1.3)	no	barrnap	kmer+coverage	metabat	bwa
		A1-3_1	98.25	0.52	1529053	19	121926	80476	275663	1441	1.53M	A1-3	high	d__Bacteria	p__Bacillota	c__Bacilli	o__Lactobacillales	f__Lactobacillaceae	g__Bombilactobacillus	s__Bombilactobacillus mellis	98.2155	36_1	0	98.25	0.52	121926	100-200Kb	Apis andreniformis	127	Bombilactobacillus mellis	genome from metagenome	multi-marker approach	spades (v3.15.3)	Prodigal (v2.6.3)+Custom Filtering+DRAM (v1.4.6)	med	High Quality Draft	Medium Quality Draft	CheckM (v1.1.3)	no	barrnap	kmer+coverage	metabat	bwa
		A1-4_14	95.9	0	1304288	43	38856	30332	113633	1247	1.3M	A1-4	high	d__Bacteria	p__Bacillota	c__Bacilli	o__Lactobacillales	f__Lactobacillaceae	g__Bombilactobacillus	s__Bombilactobacillus mellis	98.2187	36_1	0	95.9	0	38856	10-50Kb	Apis andreniformis	127	Bombilactobacillus mellis	genome from metagenome	multi-marker approach	spades (v3.15.3)	Prodigal (v2.6.3)+Custom Filtering+DRAM (v1.4.6)	med	High Quality Draft	Medium Quality Draft	CheckM (v1.1.3)	no	barrnap	kmer+coverage	metabat	bwa
		A1-5_10	95.64	0.52	1375900	34	61030	40467	112152	1310	1.38M	A1-5	high	d__Bacteria	p__Bacillota	c__Bacilli	o__Lactobacillales	f__Lactobacillaceae	g__Bombilactobacillus	s__Bombilactobacillus mellis	95.4552	36_1	0	95.64	0.52	61030	50-100Kb	Apis andreniformis	127	Bombilactobacillus mellis	genome from metagenome	multi-marker approach	spades (v3.15.3)	Prodigal (v2.6.3)+Custom Filtering+DRAM (v1.4.6)	med	High Quality Draft	Medium Quality Draft	CheckM (v1.1.3)	no	barrnap	kmer+coverage	metabat	bwa
		A2-1_4	50.96	0	452054	30	20931	15068	51437	484	0.45M	A2-1	medium	d__Bacteria	p__Bacillota	c__Bacilli	o__Lactobacillales	f__Lactobacillaceae	g__Bombilactobacillus	s__Bombilactobacillus mellis	53.1518	36_1	0	50.96	0	20931	10-50Kb	Apis andreniformis	127	Bombilactobacillus mellis	genome from metagenome	multi-marker approach	spades (v3.15.3)	Prodigal (v2.6.3)+Custom Filtering+DRAM (v1.4.6)	med	Medium Quality Draft	Medium Quality Draft	CheckM (v1.1.3)	no	barrnap	kmer+coverage	metabat	bwa
		A2-2_11	98.78	0.52	1635947	15	266044	109063	298588	1562	1.64M	A2-2	high	d__Bacteria	p__Bacillota	c__Bacilli	o__Lactobacillales	f__Lactobacillaceae	g__Bombilactobacillus	s__Bombilactobacillus mellis	98.9181	36_1	0	98.78	0.52	266044	200-500Kb	Apis andreniformis	127	Bombilactobacillus mellis	genome from metagenome	multi-marker approach	spades (v3.15.3)	Prodigal (v2.6.3)+Custom Filtering+DRAM (v1.4.6)	med	High Quality Draft	Medium Quality Draft	CheckM (v1.1.3)	no	barrnap	kmer+coverage	metabat	bwa
		A2-3_13	98.78	0.52	1522935	36	62594	42303	240580	1459	1.52M	A2-3	high	d__Bacteria	p__Bacillota	c__Bacilli	o__Lactobacillales	f__Lactobacillaceae	g__Bombilactobacillus	s__Bombilactobacillus mellis	98.6047	36_1	0	98.78	0.52	62594	50-100Kb	Apis andreniformis	127	Bombilactobacillus mellis	genome from metagenome	multi-marker approach	spades (v3.15.3)	Prodigal (v2.6.3)+Custom Filtering+DRAM (v1.4.6)	med	High Quality Draft	Medium Quality Draft	CheckM (v1.1.3)	no	barrnap	kmer+coverage	metabat	bwa
		A2-4_10	84.6	0.65	1161409	127	17223	9144	79883	1174	1.16M	A2-4	medium	d__Bacteria	p__Bacillota	c__Bacilli	o__Lactobacillales	f__Lactobacillaceae	g__Bombilactobacillus	s__Bombilactobacillus mellis	83.4953	36_1	0	84.6	0.65	17223	10-50Kb	Apis andreniformis	127	Bombilactobacillus mellis	genome from metagenome	multi-marker approach	spades (v3.15.3)	Prodigal (v2.6.3)+Custom Filtering+DRAM (v1.4.6)	med	Medium Quality Draft	Medium Quality Draft	CheckM (v1.1.3)	no	barrnap	kmer+coverage	metabat	bwa
		A2-5_11	98.25	0.52	1492132	23	117002	64875	174508	1438	1.49M	A2-5	high	d__Bacteria	p__Bacillota	c__Bacilli	o__Lactobacillales	f__Lactobacillaceae	g__Bombilactobacillus	s__Bombilactobacillus mellis	98.2102	36_1	0	98.25	0.52	117002	100-200Kb	Apis andreniformis	127	Bombilactobacillus mellis	genome from metagenome	multi-marker approach	spades (v3.15.3)	Prodigal (v2.6.3)+Custom Filtering+DRAM (v1.4.6)	med	High Quality Draft	Medium Quality Draft	CheckM (v1.1.3)	no	barrnap	kmer+coverage	metabat	bwa
		A3-2_7	91.45	0	1241486	39	50183	31832	137235	1202	1.24M	A3-2	high	d__Bacteria	p__Bacillota	c__Bacilli	o__Lactobacillales	f__Lactobacillaceae	g__Bombilactobacillus	s__Bombilactobacillus mellis	93.825	36_1	0	91.45	0	50183	50-100Kb	Apis andreniformis	127	Bombilactobacillus mellis	genome from metagenome	multi-marker approach	spades (v3.15.3)	Prodigal (v2.6.3)+Custom Filtering+DRAM (v1.4.6)	med	High Quality Draft	Medium Quality Draft	CheckM (v1.1.3)	no	barrnap	kmer+coverage	metabat	bwa
		A3-3_8	97.21	0.52	1420788	29	90831	48992	252548	1383	1.42M	A3-3	high	d__Bacteria	p__Bacillota	c__Bacilli	o__Lactobacillales	f__Lactobacillaceae	g__Bombilactobacillus	s__Bombilactobacillus mellis	97.1135	36_1	0	97.21	0.52	90831	50-100Kb	Apis andreniformis	127	Bombilactobacillus mellis	genome from metagenome	multi-marker approach	spades (v3.15.3)	Prodigal (v2.6.3)+Custom Filtering+DRAM (v1.4.6)	med	High Quality Draft	Medium Quality Draft	CheckM (v1.1.3)	no	barrnap	kmer+coverage	metabat	bwa
		A3-4_12	90.83	0.79	1273965	73	28635	17451	102917	1224	1.27M	A3-4	high	d__Bacteria	p__Bacillota	c__Bacilli	o__Lactobacillales	f__Lactobacillaceae	g__Bombilactobacillus	s__Bombilactobacillus mellis	89.1331	36_1	0	90.83	0.79	28635	10-50Kb	Apis andreniformis	127	Bombilactobacillus mellis	genome from metagenome	multi-marker approach	spades (v3.15.3)	Prodigal (v2.6.3)+Custom Filtering+DRAM (v1.4.6)	med	High Quality Draft	Medium Quality Draft	CheckM (v1.1.3)	no	barrnap	kmer+coverage	metabat	bwa
		A3-5_11	78.23	0	942747	87	19530	10836	103127	940	0.94M	A3-5	medium	d__Bacteria	p__Bacillota	c__Bacilli	o__Lactobacillales	f__Lactobacillaceae	g__Bombilactobacillus	s__Bombilactobacillus mellis	80.4015	36_1	0	78.23	0	19530	10-50Kb	Apis andreniformis	127	Bombilactobacillus mellis	genome from metagenome	multi-marker approach	spades (v3.15.3)	Prodigal (v2.6.3)+Custom Filtering+DRAM (v1.4.6)	med	Medium Quality Draft	Medium Quality Draft	CheckM (v1.1.3)	no	barrnap	kmer+coverage	metabat	bwa
		A4-1_5	98.78	0.52	1650068	9	247239	183340	442054	1586	1.65M	A4-1	high	d__Bacteria	p__Bacillota	c__Bacilli	o__Lactobacillales	f__Lactobacillaceae	g__Bombilactobacillus	s__Bombilactobacillus mellis	98.9018	36_1	0	98.78	0.52	247239	200-500Kb	Apis andreniformis	127	Bombilactobacillus mellis	genome from metagenome	multi-marker approach	spades (v3.15.3)	Prodigal (v2.6.3)+Custom Filtering+DRAM (v1.4.6)	med	High Quality Draft	Medium Quality Draft	CheckM (v1.1.3)	no	barrnap	kmer+coverage	metabat	bwa
		A4-2_2	98.52	0	1441692	10	186004	144169	418480	1338	1.44M	A4-2	high	d__Bacteria	p__Bacillota	c__Bacilli	o__Lactobacillales	f__Lactobacillaceae	g__Bombilactobacillus	s__Bombilactobacillus mellis	101.177	36_1	0	98.52	0	186004	100-200Kb	Apis andreniformis	127	Bombilactobacillus mellis	genome from metagenome	multi-marker approach	spades (v3.15.3)	Prodigal (v2.6.3)+Custom Filtering+DRAM (v1.4.6)	med	High Quality Draft	Medium Quality Draft	CheckM (v1.1.3)	no	barrnap	kmer+coverage	metabat	bwa
		A4-3_5	97.73	0	1579291	7	305048	225613	442618	1487	1.58M	A4-3	high	d__Bacteria	p__Bacillota	c__Bacilli	o__Lactobacillales	f__Lactobacillaceae	g__Bombilactobacillus	s__Bombilactobacillus mellis	100.494	36_1	0	97.73	0	305048	200-500Kb	Apis andreniformis	127	Bombilactobacillus mellis	genome from metagenome	multi-marker approach	spades (v3.15.3)	Prodigal (v2.6.3)+Custom Filtering+DRAM (v1.4.6)	med	High Quality Draft	Medium Quality Draft	CheckM (v1.1.3)	no	barrnap	kmer+coverage	metabat	bwa
		A4-5_4	98.78	0	1503721	6	420509	250620	463285	1392	1.5M	A4-5	high	d__Bacteria	p__Bacillota	c__Bacilli	o__Lactobacillales	f__Lactobacillaceae	g__Bombilactobacillus	s__Bombilactobacillus mellis	101.614	36_1	0	98.78	0	420509	200-500Kb	Apis andreniformis	127	Bombilactobacillus mellis	genome from metagenome	multi-marker approach	spades (v3.15.3)	Prodigal (v2.6.3)+Custom Filtering+DRAM (v1.4.6)	med	High Quality Draft	Medium Quality Draft	CheckM (v1.1.3)	no	barrnap	kmer+coverage	metabat	bwa
		D9-4_10	88.94	0	2049355	30	106972	68311	269436	1870	2.05M	D9-4	medium	d__Bacteria	p__Pseudomonadota	c__Gammaproteobacteria	o__Enterobacterales	f__Enterobacteriaceae	g__Gilliamella	s__	91.4932	76_1	1	88.94	0	106972	100-200Kb	Apis dorsata	3	Gilliamella SGB-76_1	genome from metagenome	multi-marker approach	spades (v3.15.3)	Prodigal (v2.6.3)+Custom Filtering+DRAM (v1.4.6)	med	Medium Quality Draft	Medium Quality Draft	CheckM (v1.1.3)	no	barrnap	kmer+coverage	metabat	bwa
		A5-3_9	96.16	0.52	1502855	25	117545	60114	220350	1476	1.5M	A5-3	high	d__Bacteria	p__Bacillota	c__Bacilli	o__Lactobacillales	f__Lactobacillaceae	g__Bombilactobacillus	s__Bombilactobacillus mellis	96.1184	36_1	0	96.16	0.52	117545	100-200Kb	Apis andreniformis	127	Bombilactobacillus mellis	genome from metagenome	multi-marker approach	spades (v3.15.3)	Prodigal (v2.6.3)+Custom Filtering+DRAM (v1.4.6)	med	High Quality Draft	Medium Quality Draft	CheckM (v1.1.3)	no	barrnap	kmer+coverage	metabat	bwa
		A6-2_8	94.85	0.52	1472960	35	66913	42084	126758	1393	1.47M	A6-2	high	d__Bacteria	p__Bacillota	c__Bacilli	o__Lactobacillales	f__Lactobacillaceae	g__Bombilactobacillus	s__Bombilactobacillus mellis	94.6887	36_1	0	94.85	0.52	66913	50-100Kb	Apis andreniformis	127	Bombilactobacillus mellis	genome from metagenome	multi-marker approach	spades (v3.15.3)	Prodigal (v2.6.3)+Custom Filtering+DRAM (v1.4.6)	med	High Quality Draft	Medium Quality Draft	CheckM (v1.1.3)	no	barrnap	kmer+coverage	metabat	bwa
		A6-3_21	89.88	0	973318	4	284800	243329	437281	942	0.97M	A6-3	medium	d__Bacteria	p__Bacillota	c__Bacilli	o__Lactobacillales	f__Lactobacillaceae	g__Bombilactobacillus	s__Bombilactobacillus mellis	92.6352	36_1	0	89.88	0	284800	200-500Kb	Apis andreniformis	127	Bombilactobacillus mellis	genome from metagenome	multi-marker approach	spades (v3.15.3)	Prodigal (v2.6.3)+Custom Filtering+DRAM (v1.4.6)	med	Medium Quality Draft	Medium Quality Draft	CheckM (v1.1.3)	no	barrnap	kmer+coverage	metabat	bwa
		A6-4_11	75.92	0	1390487	11	216198	126407	440791	1337	1.39M	A6-4	medium	d__Bacteria	p__Bacillota	c__Bacilli	o__Lactobacillales	f__Lactobacillaceae	g__Bombilactobacillus	s__Bombilactobacillus mellis	78.6121	36_1	0	75.92	0	216198	200-500Kb	Apis andreniformis	127	Bombilactobacillus mellis	genome from metagenome	multi-marker approach	spades (v3.15.3)	Prodigal (v2.6.3)+Custom Filtering+DRAM (v1.4.6)	med	Medium Quality Draft	Medium Quality Draft	CheckM (v1.1.3)	no	barrnap	kmer+coverage	metabat	bwa
		A6-5_8	89.88	0	972982	5	284361	194596	433687	941	0.97M	A6-5	medium	d__Bacteria	p__Bacillota	c__Bacilli	o__Lactobacillales	f__Lactobacillaceae	g__Bombilactobacillus	s__Bombilactobacillus mellis	92.6348	36_1	0	89.88	0	284361	200-500Kb	Apis andreniformis	127	Bombilactobacillus mellis	genome from metagenome	multi-marker approach	spades (v3.15.3)	Prodigal (v2.6.3)+Custom Filtering+DRAM (v1.4.6)	med	Medium Quality Draft	Medium Quality Draft	CheckM (v1.1.3)	no	barrnap	kmer+coverage	metabat	bwa
		C1-2_2	98.25	0.52	1583979	15	158531	105598	208399	1540	1.58M	C1-2	high	d__Bacteria	p__Bacillota	c__Bacilli	o__Lactobacillales	f__Lactobacillaceae	g__Bombilactobacillus	s__Bombilactobacillus mellis	98.274	36_1	0	98.25	0.52	158531	100-200Kb	Apis cerana	127	Bombilactobacillus mellis	genome from metagenome	multi-marker approach	spades (v3.15.3)	Prodigal (v2.6.3)+Custom Filtering+DRAM (v1.4.6)	med	High Quality Draft	Medium Quality Draft	CheckM (v1.1.3)	no	barrnap	kmer+coverage	metabat	bwa
		C1-3_6	78.19	1.4	1048506	234	4970	4480	24886	1260	1.05M	C1-3	medium	d__Bacteria	p__Bacillota	c__Bacilli	o__Lactobacillales	f__Lactobacillaceae	g__Bombilactobacillus	s__Bombilactobacillus mellis	73.0624	36_1	0	78.19	1.4	4970	<10Kb	Apis cerana	127	Bombilactobacillus mellis	genome from metagenome	multi-marker approach	spades (v3.15.3)	Prodigal (v2.6.3)+Custom Filtering+DRAM (v1.4.6)	med	Medium Quality Draft	Medium Quality Draft	CheckM (v1.1.3)	no	barrnap	kmer+coverage	metabat	bwa
		C1-4_15	98.25	0.52	1568693	12	203457	130724	243554	1520	1.57M	C1-4	high	d__Bacteria	p__Bacillota	c__Bacilli	o__Lactobacillales	f__Lactobacillaceae	g__Bombilactobacillus	s__Bombilactobacillus mellis	98.3287	36_1	0	98.25	0.52	203457	200-500Kb	Apis cerana	127	Bombilactobacillus mellis	genome from metagenome	multi-marker approach	spades (v3.15.3)	Prodigal (v2.6.3)+Custom Filtering+DRAM (v1.4.6)	med	High Quality Draft	Medium Quality Draft	CheckM (v1.1.3)	no	barrnap	kmer+coverage	metabat	bwa
		C1-5_10	98.25	0.52	1572602	14	181163	112328	243482	1522	1.57M	C1-5	high	d__Bacteria	p__Bacillota	c__Bacilli	o__Lactobacillales	f__Lactobacillaceae	g__Bombilactobacillus	s__Bombilactobacillus mellis	98.3031	36_1	0	98.25	0.52	181163	100-200Kb	Apis cerana	127	Bombilactobacillus mellis	genome from metagenome	multi-marker approach	spades (v3.15.3)	Prodigal (v2.6.3)+Custom Filtering+DRAM (v1.4.6)	med	High Quality Draft	Medium Quality Draft	CheckM (v1.1.3)	no	barrnap	kmer+coverage	metabat	bwa
		C2-2_21	98.25	0.52	1581952	16	181876	98872	228573	1543	1.58M	C2-2	high	d__Bacteria	p__Bacillota	c__Bacilli	o__Lactobacillales	f__Lactobacillaceae	g__Bombilactobacillus	s__Bombilactobacillus mellis	98.3033	36_1	0	98.25	0.52	181876	100-200Kb	Apis cerana	127	Bombilactobacillus mellis	genome from metagenome	multi-marker approach	spades (v3.15.3)	Prodigal (v2.6.3)+Custom Filtering+DRAM (v1.4.6)	med	High Quality Draft	Medium Quality Draft	CheckM (v1.1.3)	no	barrnap	kmer+coverage	metabat	bwa
		C2-3_13	96.68	0.52	1372292	19	84423	72225	137876	1323	1.37M	C2-3	high	d__Bacteria	p__Bacillota	c__Bacilli	o__Lactobacillales	f__Lactobacillaceae	g__Bombilactobacillus	s__Bombilactobacillus mellis	96.5685	36_1	0	96.68	0.52	84423	50-100Kb	Apis cerana	127	Bombilactobacillus mellis	genome from metagenome	multi-marker approach	spades (v3.15.3)	Prodigal (v2.6.3)+Custom Filtering+DRAM (v1.4.6)	med	High Quality Draft	Medium Quality Draft	CheckM (v1.1.3)	no	barrnap	kmer+coverage	metabat	bwa
		C2-4_14	96.16	0.52	1509014	45	80516	33533	131125	1464	1.51M	C2-4	high	d__Bacteria	p__Bacillota	c__Bacilli	o__Lactobacillales	f__Lactobacillaceae	g__Bombilactobacillus	s__Bombilactobacillus mellis	96.0386	36_1	0	96.16	0.52	80516	50-100Kb	Apis cerana	127	Bombilactobacillus mellis	genome from metagenome	multi-marker approach	spades (v3.15.3)	Prodigal (v2.6.3)+Custom Filtering+DRAM (v1.4.6)	med	High Quality Draft	Medium Quality Draft	CheckM (v1.1.3)	no	barrnap	kmer+coverage	metabat	bwa
		C2-5_10	98.25	0.52	1543285	13	182430	118714	208529	1479	1.54M	C2-5	high	d__Bacteria	p__Bacillota	c__Bacilli	o__Lactobacillales	f__Lactobacillaceae	g__Bombilactobacillus	s__Bombilactobacillus mellis	98.3051	36_1	0	98.25	0.52	182430	100-200Kb	Apis cerana	127	Bombilactobacillus mellis	genome from metagenome	multi-marker approach	spades (v3.15.3)	Prodigal (v2.6.3)+Custom Filtering+DRAM (v1.4.6)	med	High Quality Draft	Medium Quality Draft	CheckM (v1.1.3)	no	barrnap	kmer+coverage	metabat	bwa
		C3-4_5	96.16	0.79	1511853	36	71994	41995	143780	1474	1.51M	C3-4	high	d__Bacteria	p__Bacillota	c__Bacilli	o__Lactobacillales	f__Lactobacillaceae	g__Bombilactobacillus	s__Bombilactobacillus mellis	94.6637	36_1	0	96.16	0.79	71994	50-100Kb	Apis cerana	127	Bombilactobacillus mellis	genome from metagenome	multi-marker approach	spades (v3.15.3)	Prodigal (v2.6.3)+Custom Filtering+DRAM (v1.4.6)	med	High Quality Draft	Medium Quality Draft	CheckM (v1.1.3)	no	barrnap	kmer+coverage	metabat	bwa
		C4-2_6	98.25	0.52	1551920	17	140367	91289	208481	1494	1.55M	C4-2	high	d__Bacteria	p__Bacillota	c__Bacilli	o__Lactobacillales	f__Lactobacillaceae	g__Bombilactobacillus	s__Bombilactobacillus mellis	98.2485	36_1	0	98.25	0.52	140367	100-200Kb	Apis cerana	127	Bombilactobacillus mellis	genome from metagenome	multi-marker approach	spades (v3.15.3)	Prodigal (v2.6.3)+Custom Filtering+DRAM (v1.4.6)	med	High Quality Draft	Medium Quality Draft	CheckM (v1.1.3)	no	barrnap	kmer+coverage	metabat	bwa
		C4-4_12	98.25	0.52	1627777	16	167892	101736	230977	1577	1.63M	C4-4	high	d__Bacteria	p__Bacillota	c__Bacilli	o__Lactobacillales	f__Lactobacillaceae	g__Bombilactobacillus	s__Bombilactobacillus mellis	98.2868	36_1	0	98.25	0.52	167892	100-200Kb	Apis cerana	127	Bombilactobacillus mellis	genome from metagenome	multi-marker approach	spades (v3.15.3)	Prodigal (v2.6.3)+Custom Filtering+DRAM (v1.4.6)	med	High Quality Draft	Medium Quality Draft	CheckM (v1.1.3)	no	barrnap	kmer+coverage	metabat	bwa
		C5-1_6	94.76	1.33	1389297	109	16551	12745	61065	1432	1.39M	C5-1	high	d__Bacteria	p__Bacillota	c__Bacilli	o__Lactobacillales	f__Lactobacillaceae	g__Bombilactobacillus	s__Bombilactobacillus mellis	90.2447	36_1	0	94.76	1.33	16551	10-50Kb	Apis cerana	127	Bombilactobacillus mellis	genome from metagenome	multi-marker approach	spades (v3.15.3)	Prodigal (v2.6.3)+Custom Filtering+DRAM (v1.4.6)	med	High Quality Draft	Medium Quality Draft	CheckM (v1.1.3)	no	barrnap	kmer+coverage	metabat	bwa
		C5-2_2	98.25	0.52	1518647	13	211795	116819	398789	1458	1.52M	C5-2	high	d__Bacteria	p__Bacillota	c__Bacilli	o__Lactobacillales	f__Lactobacillaceae	g__Bombilactobacillus	s__Bombilactobacillus mellis	98.3375	36_1	0	98.25	0.52	211795	200-500Kb	Apis cerana	127	Bombilactobacillus mellis	genome from metagenome	multi-marker approach	spades (v3.15.3)	Prodigal (v2.6.3)+Custom Filtering+DRAM (v1.4.6)	med	High Quality Draft	Medium Quality Draft	CheckM (v1.1.3)	no	barrnap	kmer+coverage	metabat	bwa
		C5-3_8	87.26	0.52	1342390	14	163343	95885	188025	1293	1.34M	C5-3	medium	d__Bacteria	p__Bacillota	c__Bacilli	o__Lactobacillales	f__Lactobacillaceae	g__Bombilactobacillus	s__Bombilactobacillus mellis	87.2918	36_1	0	87.26	0.52	163343	100-200Kb	Apis cerana	127	Bombilactobacillus mellis	genome from metagenome	multi-marker approach	spades (v3.15.3)	Prodigal (v2.6.3)+Custom Filtering+DRAM (v1.4.6)	med	Medium Quality Draft	Medium Quality Draft	CheckM (v1.1.3)	no	barrnap	kmer+coverage	metabat	bwa
		C5-4_9	97.73	1.7	1601168	75	36341	21348	149696	1610	1.6M	C5-4	high	d__Bacteria	p__Bacillota	c__Bacilli	o__Lactobacillales	f__Lactobacillaceae	g__Bombilactobacillus	s__Bombilactobacillus mellis	91.5337	36_1	0	97.73	1.7	36341	10-50Kb	Apis cerana	127	Bombilactobacillus mellis	genome from metagenome	multi-marker approach	spades (v3.15.3)	Prodigal (v2.6.3)+Custom Filtering+DRAM (v1.4.6)	med	High Quality Draft	Medium Quality Draft	CheckM (v1.1.3)	no	barrnap	kmer+coverage	metabat	bwa
		C5-5_4	98.25	0.52	1580368	17	160538	92962	209316	1518	1.58M	C5-5	high	d__Bacteria	p__Bacillota	c__Bacilli	o__Lactobacillales	f__Lactobacillaceae	g__Bombilactobacillus	s__Bombilactobacillus mellis	98.2773	36_1	0	98.25	0.52	160538	100-200Kb	Apis cerana	127	Bombilactobacillus mellis	genome from metagenome	multi-marker approach	spades (v3.15.3)	Prodigal (v2.6.3)+Custom Filtering+DRAM (v1.4.6)	med	High Quality Draft	Medium Quality Draft	CheckM (v1.1.3)	no	barrnap	kmer+coverage	metabat	bwa
		C6-1_17	74.29	1.79	957644	294	3817	3257	13585	1215	0.96M	C6-1	medium	d__Bacteria	p__Bacillota	c__Bacilli	o__Lactobacillales	f__Lactobacillaceae	g__Bombilactobacillus	s__Bombilactobacillus mellis	67.1549	36_1	0	74.29	1.79	3817	<10Kb	Apis cerana	127	Bombilactobacillus mellis	genome from metagenome	multi-marker approach	spades (v3.15.3)	Prodigal (v2.6.3)+Custom Filtering+DRAM (v1.4.6)	med	Medium Quality Draft	Medium Quality Draft	CheckM (v1.1.3)	no	barrnap	kmer+coverage	metabat	bwa
		C6-2_9	98.25	0.52	1584759	17	150099	93221	209347	1549	1.58M	C6-2	high	d__Bacteria	p__Bacillota	c__Bacilli	o__Lactobacillales	f__Lactobacillaceae	g__Bombilactobacillus	s__Bombilactobacillus mellis	98.2629	36_1	0	98.25	0.52	150099	100-200Kb	Apis cerana	127	Bombilactobacillus mellis	genome from metagenome	multi-marker approach	spades (v3.15.3)	Prodigal (v2.6.3)+Custom Filtering+DRAM (v1.4.6)	med	High Quality Draft	Medium Quality Draft	CheckM (v1.1.3)	no	barrnap	kmer+coverage	metabat	bwa
		C6-3_16	98.25	0.52	1520637	27	76956	56319	158396	1473	1.52M	C6-3	high	d__Bacteria	p__Bacillota	c__Bacilli	o__Lactobacillales	f__Lactobacillaceae	g__Bombilactobacillus	s__Bombilactobacillus mellis	98.1182	36_1	0	98.25	0.52	76956	50-100Kb	Apis cerana	127	Bombilactobacillus mellis	genome from metagenome	multi-marker approach	spades (v3.15.3)	Prodigal (v2.6.3)+Custom Filtering+DRAM (v1.4.6)	med	High Quality Draft	Medium Quality Draft	CheckM (v1.1.3)	no	barrnap	kmer+coverage	metabat	bwa
		C6-5_14	98.25	0.52	1517293	17	137020	89252	208281	1467	1.52M	C6-5	high	d__Bacteria	p__Bacillota	c__Bacilli	o__Lactobacillales	f__Lactobacillaceae	g__Bombilactobacillus	s__Bombilactobacillus mellis	98.2436	36_1	0	98.25	0.52	137020	100-200Kb	Apis cerana	127	Bombilactobacillus mellis	genome from metagenome	multi-marker approach	spades (v3.15.3)	Prodigal (v2.6.3)+Custom Filtering+DRAM (v1.4.6)	med	High Quality Draft	Medium Quality Draft	CheckM (v1.1.3)	no	barrnap	kmer+coverage	metabat	bwa
		C7-1_13	98.25	0.52	1545862	12	176351	128821	231370	1509	1.55M	C7-1	high	d__Bacteria	p__Bacillota	c__Bacilli	o__Lactobacillales	f__Lactobacillaceae	g__Bombilactobacillus	s__Bombilactobacillus mellis	98.2983	36_1	0	98.25	0.52	176351	100-200Kb	Apis cerana	127	Bombilactobacillus mellis	genome from metagenome	multi-marker approach	spades (v3.15.3)	Prodigal (v2.6.3)+Custom Filtering+DRAM (v1.4.6)	med	High Quality Draft	Medium Quality Draft	CheckM (v1.1.3)	no	barrnap	kmer+coverage	metabat	bwa
		C7-2_13	98.25	0.52	1495321	20	94578	74766	160814	1439	1.5M	C7-2	high	d__Bacteria	p__Bacillota	c__Bacilli	o__Lactobacillales	f__Lactobacillaceae	g__Bombilactobacillus	s__Bombilactobacillus mellis	98.1629	36_1	0	98.25	0.52	94578	50-100Kb	Apis cerana	127	Bombilactobacillus mellis	genome from metagenome	multi-marker approach	spades (v3.15.3)	Prodigal (v2.6.3)+Custom Filtering+DRAM (v1.4.6)	med	High Quality Draft	Medium Quality Draft	CheckM (v1.1.3)	no	barrnap	kmer+coverage	metabat	bwa
		C7-3_2	66.84	0.52	957596	312	3494	3069	9801	1182	0.96M	C7-3	medium	d__Bacteria	p__Bacillota	c__Bacilli	o__Lactobacillales	f__Lactobacillaceae	g__Bombilactobacillus	s__Bombilactobacillus mellis	66.0366	36_1	0	66.84	0.52	3494	<10Kb	Apis cerana	127	Bombilactobacillus mellis	genome from metagenome	multi-marker approach	spades (v3.15.3)	Prodigal (v2.6.3)+Custom Filtering+DRAM (v1.4.6)	med	Medium Quality Draft	Medium Quality Draft	CheckM (v1.1.3)	no	barrnap	kmer+coverage	metabat	bwa
		C7-4_10	98.25	0.52	1540285	13	176246	118483	230959	1501	1.54M	C7-4	high	d__Bacteria	p__Bacillota	c__Bacilli	o__Lactobacillales	f__Lactobacillaceae	g__Bombilactobacillus	s__Bombilactobacillus mellis	98.2979	36_1	0	98.25	0.52	176246	100-200Kb	Apis cerana	127	Bombilactobacillus mellis	genome from metagenome	multi-marker approach	spades (v3.15.3)	Prodigal (v2.6.3)+Custom Filtering+DRAM (v1.4.6)	med	High Quality Draft	Medium Quality Draft	CheckM (v1.1.3)	no	barrnap	kmer+coverage	metabat	bwa
		C7-5_11	98.25	0.52	1543843	13	176329	118757	231160	1499	1.54M	C7-5	high	d__Bacteria	p__Bacillota	c__Bacilli	o__Lactobacillales	f__Lactobacillaceae	g__Bombilactobacillus	s__Bombilactobacillus mellis	98.2975	36_1	0	98.25	0.52	176329	100-200Kb	Apis cerana	127	Bombilactobacillus mellis	genome from metagenome	multi-marker approach	spades (v3.15.3)	Prodigal (v2.6.3)+Custom Filtering+DRAM (v1.4.6)	med	High Quality Draft	Medium Quality Draft	CheckM (v1.1.3)	no	barrnap	kmer+coverage	metabat	bwa
		C8-1_8	98.25	0.52	1549586	15	176047	103305	231100	1503	1.55M	C8-1	high	d__Bacteria	p__Bacillota	c__Bacilli	o__Lactobacillales	f__Lactobacillaceae	g__Bombilactobacillus	s__Bombilactobacillus mellis	98.2974	36_1	0	98.25	0.52	176047	100-200Kb	Apis cerana	127	Bombilactobacillus mellis	genome from metagenome	multi-marker approach	spades (v3.15.3)	Prodigal (v2.6.3)+Custom Filtering+DRAM (v1.4.6)	med	High Quality Draft	Medium Quality Draft	CheckM (v1.1.3)	no	barrnap	kmer+coverage	metabat	bwa
		C8-2_12	94.5	1.7	1414002	67	34908	21104	140467	1420	1.41M	C8-2	high	d__Bacteria	p__Bacillota	c__Bacilli	o__Lactobacillales	f__Lactobacillaceae	g__Bombilactobacillus	s__Bombilactobacillus mellis	88.2953	36_1	0	94.5	1.7	34908	10-50Kb	Apis cerana	127	Bombilactobacillus mellis	genome from metagenome	multi-marker approach	spades (v3.15.3)	Prodigal (v2.6.3)+Custom Filtering+DRAM (v1.4.6)	med	High Quality Draft	Medium Quality Draft	CheckM (v1.1.3)	no	barrnap	kmer+coverage	metabat	bwa
		C9-1_4	98.25	0.52	1489498	11	176184	135408	209682	1433	1.49M	C9-1	high	d__Bacteria	p__Bacillota	c__Bacilli	o__Lactobacillales	f__Lactobacillaceae	g__Bombilactobacillus	s__Bombilactobacillus mellis	98.298	36_1	0	98.25	0.52	176184	100-200Kb	Apis cerana	127	Bombilactobacillus mellis	genome from metagenome	multi-marker approach	spades (v3.15.3)	Prodigal (v2.6.3)+Custom Filtering+DRAM (v1.4.6)	med	High Quality Draft	Medium Quality Draft	CheckM (v1.1.3)	no	barrnap	kmer+coverage	metabat	bwa
		C9-2_6	98.25	0.52	1605240	19	105850	84486	182147	1552	1.61M	C9-2	high	d__Bacteria	p__Bacillota	c__Bacilli	o__Lactobacillales	f__Lactobacillaceae	g__Bombilactobacillus	s__Bombilactobacillus mellis	98.1865	36_1	0	98.25	0.52	105850	100-200Kb	Apis cerana	127	Bombilactobacillus mellis	genome from metagenome	multi-marker approach	spades (v3.15.3)	Prodigal (v2.6.3)+Custom Filtering+DRAM (v1.4.6)	med	High Quality Draft	Medium Quality Draft	CheckM (v1.1.3)	no	barrnap	kmer+coverage	metabat	bwa
		C9-3_10	98.25	0.52	1524183	14	160941	108870	208478	1466	1.52M	C9-3	high	d__Bacteria	p__Bacillota	c__Bacilli	o__Lactobacillales	f__Lactobacillaceae	g__Bombilactobacillus	s__Bombilactobacillus mellis	98.2783	36_1	0	98.25	0.52	160941	100-200Kb	Apis cerana	127	Bombilactobacillus mellis	genome from metagenome	multi-marker approach	spades (v3.15.3)	Prodigal (v2.6.3)+Custom Filtering+DRAM (v1.4.6)	med	High Quality Draft	Medium Quality Draft	CheckM (v1.1.3)	no	barrnap	kmer+coverage	metabat	bwa
		C9-4_1	98.25	1.05	1529647	16	140258	95602	208380	1475	1.53M	C9-4	high	d__Bacteria	p__Bacillota	c__Bacilli	o__Lactobacillales	f__Lactobacillaceae	g__Bombilactobacillus	s__Bombilactobacillus mellis	95.5982	36_1	0	98.25	1.05	140258	100-200Kb	Apis cerana	127	Bombilactobacillus mellis	genome from metagenome	multi-marker approach	spades (v3.15.3)	Prodigal (v2.6.3)+Custom Filtering+DRAM (v1.4.6)	med	High Quality Draft	Medium Quality Draft	CheckM (v1.1.3)	no	barrnap	kmer+coverage	metabat	bwa
		C9-5_2	96.7	0.79	1521435	60	40657	25357	148789	1510	1.52M	C9-5	high	d__Bacteria	p__Bacillota	c__Bacilli	o__Lactobacillales	f__Lactobacillaceae	g__Bombilactobacillus	s__Bombilactobacillus mellis	95.0789	36_1	0	96.7	0.79	40657	10-50Kb	Apis cerana	127	Bombilactobacillus mellis	genome from metagenome	multi-marker approach	spades (v3.15.3)	Prodigal (v2.6.3)+Custom Filtering+DRAM (v1.4.6)	med	High Quality Draft	Medium Quality Draft	CheckM (v1.1.3)	no	barrnap	kmer+coverage	metabat	bwa
		D3-1_20	65.93	0.85	935229	206	5242	4539	20979	1154	0.94M	D3-1	medium	d__Bacteria	p__Bacillota	c__Bacilli	o__Lactobacillales	f__Lactobacillaceae	g__Bombilactobacillus	s__Bombilactobacillus mellis	63.5484	36_1	0	65.93	0.85	5242	<10Kb	Apis dorsata	127	Bombilactobacillus mellis	genome from metagenome	multi-marker approach	spades (v3.15.3)	Prodigal (v2.6.3)+Custom Filtering+DRAM (v1.4.6)	med	Medium Quality Draft	Medium Quality Draft	CheckM (v1.1.3)	no	barrnap	kmer+coverage	metabat	bwa
		D4-3_26	95.59	0	1333322	59	39116	22598	108868	1374	1.33M	D4-3	high	d__Bacteria	p__Bacillota	c__Bacilli	o__Lactobacillales	f__Lactobacillaceae	g__Bombilactobacillus	s__Bombilactobacillus mellis	97.8989	36_1	0	95.59	0	39116	10-50Kb	Apis dorsata	127	Bombilactobacillus mellis	genome from metagenome	multi-marker approach	spades (v3.15.3)	Prodigal (v2.6.3)+Custom Filtering+DRAM (v1.4.6)	med	High Quality Draft	Medium Quality Draft	CheckM (v1.1.3)	no	barrnap	kmer+coverage	metabat	bwa
		D4-5_18	95.64	1.05	1436343	24	98067	59847	228618	1454	1.44M	D4-5	high	d__Bacteria	p__Bacillota	c__Bacilli	o__Lactobacillales	f__Lactobacillaceae	g__Bombilactobacillus	s__Bombilactobacillus mellis	92.8962	36_1	0	95.64	1.05	98067	50-100Kb	Apis dorsata	127	Bombilactobacillus mellis	genome from metagenome	multi-marker approach	spades (v3.15.3)	Prodigal (v2.6.3)+Custom Filtering+DRAM (v1.4.6)	med	High Quality Draft	Medium Quality Draft	CheckM (v1.1.3)	no	barrnap	kmer+coverage	metabat	bwa
		D5-1_27	71.16	0.79	899147	196	5223	4587	17103	1074	0.9M	D5-1	medium	d__Bacteria	p__Bacillota	c__Bacilli	o__Lactobacillales	f__Lactobacillaceae	g__Bombilactobacillus	s__Bombilactobacillus mellis	69.0823	36_1	0	71.16	0.79	5223	<10Kb	Apis dorsata	127	Bombilactobacillus mellis	genome from metagenome	multi-marker approach	spades (v3.15.3)	Prodigal (v2.6.3)+Custom Filtering+DRAM (v1.4.6)	med	Medium Quality Draft	Medium Quality Draft	CheckM (v1.1.3)	no	barrnap	kmer+coverage	metabat	bwa
		D5-4_15	78.84	0	1009751	164	7370	6157	19650	1125	1.01M	D5-4	medium	d__Bacteria	p__Bacillota	c__Bacilli	o__Lactobacillales	f__Lactobacillaceae	g__Bombilactobacillus	s__Bombilactobacillus mellis	80.7848	36_1	0	78.84	0	7370	<10Kb	Apis dorsata	127	Bombilactobacillus mellis	genome from metagenome	multi-marker approach	spades (v3.15.3)	Prodigal (v2.6.3)+Custom Filtering+DRAM (v1.4.6)	med	Medium Quality Draft	Medium Quality Draft	CheckM (v1.1.3)	no	barrnap	kmer+coverage	metabat	bwa
		D5-5_6	96.91	0.52	1346611	35	59494	38474	208488	1357	1.35M	D5-5	high	d__Bacteria	p__Bacillota	c__Bacilli	o__Lactobacillales	f__Lactobacillaceae	g__Bombilactobacillus	s__Bombilactobacillus mellis	96.7101	36_1	0	96.91	0.52	59494	50-100Kb	Apis dorsata	127	Bombilactobacillus mellis	genome from metagenome	multi-marker approach	spades (v3.15.3)	Prodigal (v2.6.3)+Custom Filtering+DRAM (v1.4.6)	med	High Quality Draft	Medium Quality Draft	CheckM (v1.1.3)	no	barrnap	kmer+coverage	metabat	bwa
		D6-1_4	97.73	0.52	1542859	12	211237	128571	391194	1547	1.54M	D6-1	high	d__Bacteria	p__Bacillota	c__Bacilli	o__Lactobacillales	f__Lactobacillaceae	g__Bombilactobacillus	s__Bombilactobacillus mellis	97.8031	36_1	0	97.73	0.52	211237	200-500Kb	Apis dorsata	127	Bombilactobacillus mellis	genome from metagenome	multi-marker approach	spades (v3.15.3)	Prodigal (v2.6.3)+Custom Filtering+DRAM (v1.4.6)	med	High Quality Draft	Medium Quality Draft	CheckM (v1.1.3)	no	barrnap	kmer+coverage	metabat	bwa
		D6-2_18	97.01	1.05	1459856	27	91521	54068	178563	1481	1.46M	D6-2	high	d__Bacteria	p__Bacillota	c__Bacilli	o__Lactobacillales	f__Lactobacillaceae	g__Bombilactobacillus	s__Bombilactobacillus mellis	94.2539	36_1	0	97.01	1.05	91521	50-100Kb	Apis dorsata	127	Bombilactobacillus mellis	genome from metagenome	multi-marker approach	spades (v3.15.3)	Prodigal (v2.6.3)+Custom Filtering+DRAM (v1.4.6)	med	High Quality Draft	Medium Quality Draft	CheckM (v1.1.3)	no	barrnap	kmer+coverage	metabat	bwa
		D6-3_2	89.27	0.26	1173459	137	11879	8565	64448	1233	1.17M	D6-3	medium	d__Bacteria	p__Bacillota	c__Bacilli	o__Lactobacillales	f__Lactobacillaceae	g__Bombilactobacillus	s__Bombilactobacillus mellis	90.0209	36_1	0	89.27	0.26	11879	10-50Kb	Apis dorsata	127	Bombilactobacillus mellis	genome from metagenome	multi-marker approach	spades (v3.15.3)	Prodigal (v2.6.3)+Custom Filtering+DRAM (v1.4.6)	med	Medium Quality Draft	Medium Quality Draft	CheckM (v1.1.3)	no	barrnap	kmer+coverage	metabat	bwa
		D6-4_28	97.73	0	1514241	10	237109	151424	402293	1501	1.51M	D6-4	high	d__Bacteria	p__Bacillota	c__Bacilli	o__Lactobacillales	f__Lactobacillaceae	g__Bombilactobacillus	s__Bombilactobacillus mellis	100.427	36_1	0	97.73	0	237109	200-500Kb	Apis dorsata	127	Bombilactobacillus mellis	genome from metagenome	multi-marker approach	spades (v3.15.3)	Prodigal (v2.6.3)+Custom Filtering+DRAM (v1.4.6)	med	High Quality Draft	Medium Quality Draft	CheckM (v1.1.3)	no	barrnap	kmer+coverage	metabat	bwa
		D8-3_34	82.75	2.04	1084287	181	7524	5990	27552	1218	1.08M	D8-3	medium	d__Bacteria	p__Bacillota	c__Bacilli	o__Lactobacillales	f__Lactobacillaceae	g__Bombilactobacillus	s__Bombilactobacillus mellis	74.5004	36_1	0	82.75	2.04	7524	<10Kb	Apis dorsata	127	Bombilactobacillus mellis	genome from metagenome	multi-marker approach	spades (v3.15.3)	Prodigal (v2.6.3)+Custom Filtering+DRAM (v1.4.6)	med	Medium Quality Draft	Medium Quality Draft	CheckM (v1.1.3)	no	barrnap	kmer+coverage	metabat	bwa
		D9-1_10	98.25	0.65	1574176	39	69378	40363	174252	1568	1.57M	D9-1	high	d__Bacteria	p__Bacillota	c__Bacilli	o__Lactobacillales	f__Lactobacillaceae	g__Bombilactobacillus	s__Bombilactobacillus mellis	97.4443	36_1	0	98.25	0.65	69378	50-100Kb	Apis dorsata	127	Bombilactobacillus mellis	genome from metagenome	multi-marker approach	spades (v3.15.3)	Prodigal (v2.6.3)+Custom Filtering+DRAM (v1.4.6)	med	High Quality Draft	Medium Quality Draft	CheckM (v1.1.3)	no	barrnap	kmer+coverage	metabat	bwa
		F1-1_9	93.12	1.59	1296126	147	12066	8817	56803	1402	1.3M	F1-1	high	d__Bacteria	p__Bacillota	c__Bacilli	o__Lactobacillales	f__Lactobacillaceae	g__Bombilactobacillus	s__Bombilactobacillus mellis	87.2343	36_1	0	93.12	1.59	12066	10-50Kb	Apis florea	127	Bombilactobacillus mellis	genome from metagenome	multi-marker approach	spades (v3.15.3)	Prodigal (v2.6.3)+Custom Filtering+DRAM (v1.4.6)	med	High Quality Draft	Medium Quality Draft	CheckM (v1.1.3)	no	barrnap	kmer+coverage	metabat	bwa
		F1-2_8	98.78	0.52	1630866	7	442343	232980	472340	1555	1.63M	F1-2	high	d__Bacteria	p__Bacillota	c__Bacilli	o__Lactobacillales	f__Lactobacillaceae	g__Bombilactobacillus	s__Bombilactobacillus mellis	99.0265	36_1	0	98.78	0.52	442343	200-500Kb	Apis florea	127	Bombilactobacillus mellis	genome from metagenome	multi-marker approach	spades (v3.15.3)	Prodigal (v2.6.3)+Custom Filtering+DRAM (v1.4.6)	med	High Quality Draft	Medium Quality Draft	CheckM (v1.1.3)	no	barrnap	kmer+coverage	metabat	bwa
		F1-3_7	98.78	0.52	1628587	8	438438	203573	472340	1556	1.63M	F1-3	high	d__Bacteria	p__Bacillota	c__Bacilli	o__Lactobacillales	f__Lactobacillaceae	g__Bombilactobacillus	s__Bombilactobacillus mellis	99.0249	36_1	0	98.78	0.52	438438	200-500Kb	Apis florea	127	Bombilactobacillus mellis	genome from metagenome	multi-marker approach	spades (v3.15.3)	Prodigal (v2.6.3)+Custom Filtering+DRAM (v1.4.6)	med	High Quality Draft	Medium Quality Draft	CheckM (v1.1.3)	no	barrnap	kmer+coverage	metabat	bwa
		F1-4_4	98.78	0.63	1623234	20	141663	81161	243639	1559	1.62M	F1-4	high	d__Bacteria	p__Bacillota	c__Bacilli	o__Lactobacillales	f__Lactobacillaceae	g__Bombilactobacillus	s__Bombilactobacillus mellis	98.2296	36_1	0	98.78	0.63	141663	100-200Kb	Apis florea	127	Bombilactobacillus mellis	genome from metagenome	multi-marker approach	spades (v3.15.3)	Prodigal (v2.6.3)+Custom Filtering+DRAM (v1.4.6)	med	High Quality Draft	Medium Quality Draft	CheckM (v1.1.3)	no	barrnap	kmer+coverage	metabat	bwa
		F2-1_2	98.78	0.52	1598976	18	163340	88832	309728	1501	1.6M	F2-1	high	d__Bacteria	p__Bacillota	c__Bacilli	o__Lactobacillales	f__Lactobacillaceae	g__Bombilactobacillus	s__Bombilactobacillus mellis	98.8092	36_1	0	98.78	0.52	163340	100-200Kb	Apis florea	127	Bombilactobacillus mellis	genome from metagenome	multi-marker approach	spades (v3.15.3)	Prodigal (v2.6.3)+Custom Filtering+DRAM (v1.4.6)	med	High Quality Draft	Medium Quality Draft	CheckM (v1.1.3)	no	barrnap	kmer+coverage	metabat	bwa
		F2-2_10	98.78	0.52	1571113	11	166737	142828	309920	1481	1.57M	F2-2	high	d__Bacteria	p__Bacillota	c__Bacilli	o__Lactobacillales	f__Lactobacillaceae	g__Bombilactobacillus	s__Bombilactobacillus mellis	98.8138	36_1	0	98.78	0.52	166737	100-200Kb	Apis florea	127	Bombilactobacillus mellis	genome from metagenome	multi-marker approach	spades (v3.15.3)	Prodigal (v2.6.3)+Custom Filtering+DRAM (v1.4.6)	med	High Quality Draft	Medium Quality Draft	CheckM (v1.1.3)	no	barrnap	kmer+coverage	metabat	bwa
		F2-3_4	90.75	0.52	1261647	61	44641	20682	137842	1219	1.26M	F2-3	high	d__Bacteria	p__Bacillota	c__Bacilli	o__Lactobacillales	f__Lactobacillaceae	g__Bombilactobacillus	s__Bombilactobacillus mellis	90.5005	36_1	0	90.75	0.52	44641	10-50Kb	Apis florea	127	Bombilactobacillus mellis	genome from metagenome	multi-marker approach	spades (v3.15.3)	Prodigal (v2.6.3)+Custom Filtering+DRAM (v1.4.6)	med	High Quality Draft	Medium Quality Draft	CheckM (v1.1.3)	no	barrnap	kmer+coverage	metabat	bwa
		F2-4_3	98.78	0.52	1621373	15	165505	108091	309558	1525	1.62M	F2-4	high	d__Bacteria	p__Bacillota	c__Bacilli	o__Lactobacillales	f__Lactobacillaceae	g__Bombilactobacillus	s__Bombilactobacillus mellis	98.8117	36_1	0	98.78	0.52	165505	100-200Kb	Apis florea	127	Bombilactobacillus mellis	genome from metagenome	multi-marker approach	spades (v3.15.3)	Prodigal (v2.6.3)+Custom Filtering+DRAM (v1.4.6)	med	High Quality Draft	Medium Quality Draft	CheckM (v1.1.3)	no	barrnap	kmer+coverage	metabat	bwa
		F2-5_2	51.94	0.59	841613	223	3962	3774	13006	1065	0.84M	F2-5	medium	d__Bacteria	p__Bacillota	c__Bacilli	o__Lactobacillales	f__Lactobacillaceae	g__Bombilactobacillus	s__Bombilactobacillus mellis	50.8089	36_1	0	51.94	0.59	3962	<10Kb	Apis florea	127	Bombilactobacillus mellis	genome from metagenome	multi-marker approach	spades (v3.15.3)	Prodigal (v2.6.3)+Custom Filtering+DRAM (v1.4.6)	med	Medium Quality Draft	Medium Quality Draft	CheckM (v1.1.3)	no	barrnap	kmer+coverage	metabat	bwa
		F3-2_2	98.78	0.52	1619681	9	231288	179964	446279	1520	1.62M	F3-2	high	d__Bacteria	p__Bacillota	c__Bacilli	o__Lactobacillales	f__Lactobacillaceae	g__Bombilactobacillus	s__Bombilactobacillus mellis	98.8845	36_1	0	98.78	0.52	231288	200-500Kb	Apis florea	127	Bombilactobacillus mellis	genome from metagenome	multi-marker approach	spades (v3.15.3)	Prodigal (v2.6.3)+Custom Filtering+DRAM (v1.4.6)	med	High Quality Draft	Medium Quality Draft	CheckM (v1.1.3)	no	barrnap	kmer+coverage	metabat	bwa
		F3-4_4	89.35	1.05	1174198	46	47917	25526	288325	1123	1.17M	F3-4	medium	d__Bacteria	p__Bacillota	c__Bacilli	o__Lactobacillales	f__Lactobacillaceae	g__Bombilactobacillus	s__Bombilactobacillus mellis	86.4663	36_1	0	89.35	1.05	47917	10-50Kb	Apis florea	127	Bombilactobacillus mellis	genome from metagenome	multi-marker approach	spades (v3.15.3)	Prodigal (v2.6.3)+Custom Filtering+DRAM (v1.4.6)	med	Medium Quality Draft	Medium Quality Draft	CheckM (v1.1.3)	no	barrnap	kmer+coverage	metabat	bwa
		F4-1_6	90.03	0.52	1385766	69	33938	20083	89302	1321	1.39M	F4-1	high	d__Bacteria	p__Bacillota	c__Bacilli	o__Lactobacillales	f__Lactobacillaceae	g__Bombilactobacillus	s__Bombilactobacillus mellis	89.7194	36_1	0	90.03	0.52	33938	10-50Kb	Apis florea	127	Bombilactobacillus mellis	genome from metagenome	multi-marker approach	spades (v3.15.3)	Prodigal (v2.6.3)+Custom Filtering+DRAM (v1.4.6)	med	High Quality Draft	Medium Quality Draft	CheckM (v1.1.3)	no	barrnap	kmer+coverage	metabat	bwa
		F4-2_11	98.78	0.52	1605903	29	120792	55375	192754	1542	1.61M	F4-2	high	d__Bacteria	p__Bacillota	c__Bacilli	o__Lactobacillales	f__Lactobacillaceae	g__Bombilactobacillus	s__Bombilactobacillus mellis	98.7468	36_1	0	98.78	0.52	120792	100-200Kb	Apis florea	127	Bombilactobacillus mellis	genome from metagenome	multi-marker approach	spades (v3.15.3)	Prodigal (v2.6.3)+Custom Filtering+DRAM (v1.4.6)	med	High Quality Draft	Medium Quality Draft	CheckM (v1.1.3)	no	barrnap	kmer+coverage	metabat	bwa
		F4-3_1	98.78	0.52	1625345	11	235366	147758	341516	1563	1.63M	F4-3	high	d__Bacteria	p__Bacillota	c__Bacilli	o__Lactobacillales	f__Lactobacillaceae	g__Bombilactobacillus	s__Bombilactobacillus mellis	98.8911	36_1	0	98.78	0.52	235366	200-500Kb	Apis florea	127	Bombilactobacillus mellis	genome from metagenome	multi-marker approach	spades (v3.15.3)	Prodigal (v2.6.3)+Custom Filtering+DRAM (v1.4.6)	med	High Quality Draft	Medium Quality Draft	CheckM (v1.1.3)	no	barrnap	kmer+coverage	metabat	bwa
		F5-3_8	98.78	0.52	1639459	9	397619	182162	437271	1577	1.64M	F5-3	high	d__Bacteria	p__Bacillota	c__Bacilli	o__Lactobacillales	f__Lactobacillaceae	g__Bombilactobacillus	s__Bombilactobacillus mellis	99.0047	36_1	0	98.78	0.52	397619	200-500Kb	Apis florea	127	Bombilactobacillus mellis	genome from metagenome	multi-marker approach	spades (v3.15.3)	Prodigal (v2.6.3)+Custom Filtering+DRAM (v1.4.6)	med	High Quality Draft	Medium Quality Draft	CheckM (v1.1.3)	no	barrnap	kmer+coverage	metabat	bwa
		F5-4_3	98.78	0.52	1653513	7	397711	236216	449797	1584	1.65M	F5-4	high	d__Bacteria	p__Bacillota	c__Bacilli	o__Lactobacillales	f__Lactobacillaceae	g__Bombilactobacillus	s__Bombilactobacillus mellis	99.0046	36_1	0	98.78	0.52	397711	200-500Kb	Apis florea	127	Bombilactobacillus mellis	genome from metagenome	multi-marker approach	spades (v3.15.3)	Prodigal (v2.6.3)+Custom Filtering+DRAM (v1.4.6)	med	High Quality Draft	Medium Quality Draft	CheckM (v1.1.3)	no	barrnap	kmer+coverage	metabat	bwa
		F6-1_7	93.24	1.05	1496536	76	42075	19691	100552	1447	1.5M	F6-1	high	d__Bacteria	p__Bacillota	c__Bacilli	o__Lactobacillales	f__Lactobacillaceae	g__Bombilactobacillus	s__Bombilactobacillus mellis	90.3266	36_1	0	93.24	1.05	42075	10-50Kb	Apis florea	127	Bombilactobacillus mellis	genome from metagenome	multi-marker approach	spades (v3.15.3)	Prodigal (v2.6.3)+Custom Filtering+DRAM (v1.4.6)	med	High Quality Draft	Medium Quality Draft	CheckM (v1.1.3)	no	barrnap	kmer+coverage	metabat	bwa
		F6-2_11	98.78	0.52	1680861	19	275461	88466	313266	1594	1.68M	F6-2	high	d__Bacteria	p__Bacillota	c__Bacilli	o__Lactobacillales	f__Lactobacillaceae	g__Bombilactobacillus	s__Bombilactobacillus mellis	98.9223	36_1	0	98.78	0.52	275461	200-500Kb	Apis florea	127	Bombilactobacillus mellis	genome from metagenome	multi-marker approach	spades (v3.15.3)	Prodigal (v2.6.3)+Custom Filtering+DRAM (v1.4.6)	med	High Quality Draft	Medium Quality Draft	CheckM (v1.1.3)	no	barrnap	kmer+coverage	metabat	bwa
		F6-3_5	60.39	0.1	772590	218	3652	3543	14104	906	0.77M	F6-3	medium	d__Bacteria	p__Bacillota	c__Bacilli	o__Lactobacillales	f__Lactobacillaceae	g__Bombilactobacillus	s__Bombilactobacillus mellis	61.6975	36_1	0	60.39	0.1	3652	<10Kb	Apis florea	127	Bombilactobacillus mellis	genome from metagenome	multi-marker approach	spades (v3.15.3)	Prodigal (v2.6.3)+Custom Filtering+DRAM (v1.4.6)	med	Medium Quality Draft	Medium Quality Draft	CheckM (v1.1.3)	no	barrnap	kmer+coverage	metabat	bwa
		F6-4_9	98.78	0	1579557	20	277000	78977	456021	1458	1.58M	F6-4	high	d__Bacteria	p__Bacillota	c__Bacilli	o__Lactobacillales	f__Lactobacillaceae	g__Bombilactobacillus	s__Bombilactobacillus mellis	101.523	36_1	0	98.78	0	277000	200-500Kb	Apis florea	127	Bombilactobacillus mellis	genome from metagenome	multi-marker approach	spades (v3.15.3)	Prodigal (v2.6.3)+Custom Filtering+DRAM (v1.4.6)	med	High Quality Draft	Medium Quality Draft	CheckM (v1.1.3)	no	barrnap	kmer+coverage	metabat	bwa
		F7-1_4	98.78	0.52	1644434	19	149027	86549	300800	1553	1.64M	F7-1	high	d__Bacteria	p__Bacillota	c__Bacilli	o__Lactobacillales	f__Lactobacillaceae	g__Bombilactobacillus	s__Bombilactobacillus mellis	98.7882	36_1	0	98.78	0.52	149027	100-200Kb	Apis florea	127	Bombilactobacillus mellis	genome from metagenome	multi-marker approach	spades (v3.15.3)	Prodigal (v2.6.3)+Custom Filtering+DRAM (v1.4.6)	med	High Quality Draft	Medium Quality Draft	CheckM (v1.1.3)	no	barrnap	kmer+coverage	metabat	bwa
		F7-2_12	93.15	0.52	1376746	63	37192	21853	162497	1292	1.38M	F7-2	high	d__Bacteria	p__Bacillota	c__Bacilli	o__Lactobacillales	f__Lactobacillaceae	g__Bombilactobacillus	s__Bombilactobacillus mellis	92.8604	36_1	0	93.15	0.52	37192	10-50Kb	Apis florea	127	Bombilactobacillus mellis	genome from metagenome	multi-marker approach	spades (v3.15.3)	Prodigal (v2.6.3)+Custom Filtering+DRAM (v1.4.6)	med	High Quality Draft	Medium Quality Draft	CheckM (v1.1.3)	no	barrnap	kmer+coverage	metabat	bwa
		F7-3_11	98.25	0.52	1619297	18	149011	89960	228593	1553	1.62M	F7-3	high	d__Bacteria	p__Bacillota	c__Bacilli	o__Lactobacillales	f__Lactobacillaceae	g__Bombilactobacillus	s__Bombilactobacillus mellis	98.2612	36_1	0	98.25	0.52	149011	100-200Kb	Apis florea	127	Bombilactobacillus mellis	genome from metagenome	multi-marker approach	spades (v3.15.3)	Prodigal (v2.6.3)+Custom Filtering+DRAM (v1.4.6)	med	High Quality Draft	Medium Quality Draft	CheckM (v1.1.3)	no	barrnap	kmer+coverage	metabat	bwa
		F7-4_3	98.25	0.52	1535148	17	147035	90302	194583	1465	1.54M	F7-4	high	d__Bacteria	p__Bacillota	c__Bacilli	o__Lactobacillales	f__Lactobacillaceae	g__Bombilactobacillus	s__Bombilactobacillus mellis	98.2585	36_1	0	98.25	0.52	147035	100-200Kb	Apis florea	127	Bombilactobacillus mellis	genome from metagenome	multi-marker approach	spades (v3.15.3)	Prodigal (v2.6.3)+Custom Filtering+DRAM (v1.4.6)	med	High Quality Draft	Medium Quality Draft	CheckM (v1.1.3)	no	barrnap	kmer+coverage	metabat	bwa
		F8-1_2	98.78	0.52	1610033	9	238051	178892	449716	1530	1.61M	F8-1	high	d__Bacteria	p__Bacillota	c__Bacilli	o__Lactobacillales	f__Lactobacillaceae	g__Bombilactobacillus	s__Bombilactobacillus mellis	98.8939	36_1	0	98.78	0.52	238051	200-500Kb	Apis florea	127	Bombilactobacillus mellis	genome from metagenome	multi-marker approach	spades (v3.15.3)	Prodigal (v2.6.3)+Custom Filtering+DRAM (v1.4.6)	med	High Quality Draft	Medium Quality Draft	CheckM (v1.1.3)	no	barrnap	kmer+coverage	metabat	bwa
		F8-2_1	98.78	0.52	1611868	9	237626	179096	449716	1531	1.61M	F8-2	high	d__Bacteria	p__Bacillota	c__Bacilli	o__Lactobacillales	f__Lactobacillaceae	g__Bombilactobacillus	s__Bombilactobacillus mellis	98.8934	36_1	0	98.78	0.52	237626	200-500Kb	Apis florea	127	Bombilactobacillus mellis	genome from metagenome	multi-marker approach	spades (v3.15.3)	Prodigal (v2.6.3)+Custom Filtering+DRAM (v1.4.6)	med	High Quality Draft	Medium Quality Draft	CheckM (v1.1.3)	no	barrnap	kmer+coverage	metabat	bwa
		F8-3_15	98.78	0.52	1615206	8	238051	201900	449716	1531	1.62M	F8-3	high	d__Bacteria	p__Bacillota	c__Bacilli	o__Lactobacillales	f__Lactobacillaceae	g__Bombilactobacillus	s__Bombilactobacillus mellis	98.8939	36_1	0	98.78	0.52	238051	200-500Kb	Apis florea	127	Bombilactobacillus mellis	genome from metagenome	multi-marker approach	spades (v3.15.3)	Prodigal (v2.6.3)+Custom Filtering+DRAM (v1.4.6)	med	High Quality Draft	Medium Quality Draft	CheckM (v1.1.3)	no	barrnap	kmer+coverage	metabat	bwa
		F8-5_4	98.78	0.52	1612722	10	238051	161272	449716	1530	1.61M	F8-5	high	d__Bacteria	p__Bacillota	c__Bacilli	o__Lactobacillales	f__Lactobacillaceae	g__Bombilactobacillus	s__Bombilactobacillus mellis	98.8938	36_1	0	98.78	0.52	238051	200-500Kb	Apis florea	127	Bombilactobacillus mellis	genome from metagenome	multi-marker approach	spades (v3.15.3)	Prodigal (v2.6.3)+Custom Filtering+DRAM (v1.4.6)	med	High Quality Draft	Medium Quality Draft	CheckM (v1.1.3)	no	barrnap	kmer+coverage	metabat	bwa
		F9-2_17	98.25	0	1523882	34	81118	44820	227578	1464	1.52M	F9-2	high	d__Bacteria	p__Bacillota	c__Bacilli	o__Lactobacillales	f__Lactobacillaceae	g__Bombilactobacillus	s__Bombilactobacillus mellis	100.731	36_1	0	98.25	0	81118	50-100Kb	Apis florea	127	Bombilactobacillus mellis	genome from metagenome	multi-marker approach	spades (v3.15.3)	Prodigal (v2.6.3)+Custom Filtering+DRAM (v1.4.6)	med	High Quality Draft	Medium Quality Draft	CheckM (v1.1.3)	no	barrnap	kmer+coverage	metabat	bwa
		F9-3_10	98.78	0.52	1623954	32	101132	50748	275107	1566	1.62M	F9-3	high	d__Bacteria	p__Bacillota	c__Bacilli	o__Lactobacillales	f__Lactobacillaceae	g__Bombilactobacillus	s__Bombilactobacillus mellis	98.7049	36_1	0	98.78	0.52	101132	100-200Kb	Apis florea	127	Bombilactobacillus mellis	genome from metagenome	multi-marker approach	spades (v3.15.3)	Prodigal (v2.6.3)+Custom Filtering+DRAM (v1.4.6)	med	High Quality Draft	Medium Quality Draft	CheckM (v1.1.3)	no	barrnap	kmer+coverage	metabat	bwa
		F9-4_4	98.78	0.52	1518778	38	72555	39967	213924	1453	1.52M	F9-4	high	d__Bacteria	p__Bacillota	c__Bacilli	o__Lactobacillales	f__Lactobacillaceae	g__Bombilactobacillus	s__Bombilactobacillus mellis	98.6363	36_1	0	98.78	0.52	72555	50-100Kb	Apis florea	127	Bombilactobacillus mellis	genome from metagenome	multi-marker approach	spades (v3.15.3)	Prodigal (v2.6.3)+Custom Filtering+DRAM (v1.4.6)	med	High Quality Draft	Medium Quality Draft	CheckM (v1.1.3)	no	barrnap	kmer+coverage	metabat	bwa
		F9-5_6	98.78	0.52	1664998	15	193167	110999	309460	1604	1.66M	F9-5	high	d__Bacteria	p__Bacillota	c__Bacilli	o__Lactobacillales	f__Lactobacillaceae	g__Bombilactobacillus	s__Bombilactobacillus mellis	98.8485	36_1	0	98.78	0.52	193167	100-200Kb	Apis florea	127	Bombilactobacillus mellis	genome from metagenome	multi-marker approach	spades (v3.15.3)	Prodigal (v2.6.3)+Custom Filtering+DRAM (v1.4.6)	med	High Quality Draft	Medium Quality Draft	CheckM (v1.1.3)	no	barrnap	kmer+coverage	metabat	bwa
		M1-1_17	94.37	0.26	1529874	58	63555	26377	172069	1423	1.53M	M1-1	high	d__Bacteria	p__Bacillota	c__Bacilli	o__Lactobacillales	f__Lactobacillaceae	g__Bombilactobacillus	s__Bombilactobacillus mellis	95.4881	36_1	0	94.37	0.26	63555	50-100Kb	Apis mellifera	127	Bombilactobacillus mellis	genome from metagenome	multi-marker approach	spades (v3.15.3)	Prodigal (v2.6.3)+Custom Filtering+DRAM (v1.4.6)	med	High Quality Draft	Medium Quality Draft	CheckM (v1.1.3)	no	barrnap	kmer+coverage	metabat	bwa
		M1-2_11	95.29	0	1410471	86	30843	16400	80207	1336	1.41M	M1-2	high	d__Bacteria	p__Bacillota	c__Bacilli	o__Lactobacillales	f__Lactobacillaceae	g__Bombilactobacillus	s__Bombilactobacillus mellis	97.5537	36_1	0	95.29	0	30843	10-50Kb	Apis mellifera	127	Bombilactobacillus mellis	genome from metagenome	multi-marker approach	spades (v3.15.3)	Prodigal (v2.6.3)+Custom Filtering+DRAM (v1.4.6)	med	High Quality Draft	Medium Quality Draft	CheckM (v1.1.3)	no	barrnap	kmer+coverage	metabat	bwa
		M1-3_8	94.45	4.97	1587283	156	16952	10174	59683	1524	1.59M	M1-3	high	d__Bacteria	p__Bacillota	c__Bacilli	o__Lactobacillales	f__Lactobacillaceae	g__Bombilactobacillus	s__Bombilactobacillus mellis	71.7397	36_1	0	94.45	4.97	16952	10-50Kb	Apis mellifera	127	Bombilactobacillus mellis	genome from metagenome	multi-marker approach	spades (v3.15.3)	Prodigal (v2.6.3)+Custom Filtering+DRAM (v1.4.6)	med	High Quality Draft	Medium Quality Draft	CheckM (v1.1.3)	no	barrnap	kmer+coverage	metabat	bwa
		M1-4_18	96.87	1.83	1521017	91	31286	16714	163542	1441	1.52M	M1-4	high	d__Bacteria	p__Bacillota	c__Bacilli	o__Lactobacillales	f__Lactobacillaceae	g__Bombilactobacillus	s__Bombilactobacillus mellis	89.9879	36_1	0	96.87	1.83	31286	10-50Kb	Apis mellifera	127	Bombilactobacillus mellis	genome from metagenome	multi-marker approach	spades (v3.15.3)	Prodigal (v2.6.3)+Custom Filtering+DRAM (v1.4.6)	med	High Quality Draft	Medium Quality Draft	CheckM (v1.1.3)	no	barrnap	kmer+coverage	metabat	bwa
		M1-5_9	95.38	4.54	1571242	136	23120	11553	57708	1494	1.57M	M1-5	high	d__Bacteria	p__Bacillota	c__Bacilli	o__Lactobacillales	f__Lactobacillaceae	g__Bombilactobacillus	s__Bombilactobacillus mellis	74.887	36_1	0	95.38	4.54	23120	10-50Kb	Apis mellifera	127	Bombilactobacillus mellis	genome from metagenome	multi-marker approach	spades (v3.15.3)	Prodigal (v2.6.3)+Custom Filtering+DRAM (v1.4.6)	med	High Quality Draft	Medium Quality Draft	CheckM (v1.1.3)	no	barrnap	kmer+coverage	metabat	bwa
		M2-1_20	98.25	0	1524800	20	147101	76240	415744	1418	1.52M	M2-1	high	d__Bacteria	p__Bacillota	c__Bacilli	o__Lactobacillales	f__Lactobacillaceae	g__Bombilactobacillus	s__Bombilactobacillus mellis	100.854	36_1	0	98.25	0	147101	100-200Kb	Apis mellifera	127	Bombilactobacillus mellis	genome from metagenome	multi-marker approach	spades (v3.15.3)	Prodigal (v2.6.3)+Custom Filtering+DRAM (v1.4.6)	med	High Quality Draft	Medium Quality Draft	CheckM (v1.1.3)	no	barrnap	kmer+coverage	metabat	bwa
		M2-2_15	98.78	0.52	1706975	6	395502	284495	653495	1539	1.71M	M2-2	high	d__Bacteria	p__Bacillota	c__Bacilli	o__Lactobacillales	f__Lactobacillaceae	g__Bombilactobacillus	s__Bombilactobacillus mellis	98.9996	36_1	0	98.78	0.52	395502	200-500Kb	Apis mellifera	127	Bombilactobacillus mellis	genome from metagenome	multi-marker approach	spades (v3.15.3)	Prodigal (v2.6.3)+Custom Filtering+DRAM (v1.4.6)	med	High Quality Draft	Medium Quality Draft	CheckM (v1.1.3)	no	barrnap	kmer+coverage	metabat	bwa
		M2-4_26	98.78	0	1476527	20	236469	73826	354916	1372	1.48M	M2-4	high	d__Bacteria	p__Bacillota	c__Bacilli	o__Lactobacillales	f__Lactobacillaceae	g__Bombilactobacillus	s__Bombilactobacillus mellis	101.486	36_1	0	98.78	0	236469	200-500Kb	Apis mellifera	127	Bombilactobacillus mellis	genome from metagenome	multi-marker approach	spades (v3.15.3)	Prodigal (v2.6.3)+Custom Filtering+DRAM (v1.4.6)	med	High Quality Draft	Medium Quality Draft	CheckM (v1.1.3)	no	barrnap	kmer+coverage	metabat	bwa
		M2-5_1	98.78	0	1472852	16	203336	92053	367654	1363	1.47M	M2-5	high	d__Bacteria	p__Bacillota	c__Bacilli	o__Lactobacillales	f__Lactobacillaceae	g__Bombilactobacillus	s__Bombilactobacillus mellis	101.454	36_1	0	98.78	0	203336	200-500Kb	Apis mellifera	127	Bombilactobacillus mellis	genome from metagenome	multi-marker approach	spades (v3.15.3)	Prodigal (v2.6.3)+Custom Filtering+DRAM (v1.4.6)	med	High Quality Draft	Medium Quality Draft	CheckM (v1.1.3)	no	barrnap	kmer+coverage	metabat	bwa
		M3-2_10	98.78	0	1626318	15	380672	108421	521480	1492	1.63M	M3-2	high	d__Bacteria	p__Bacillota	c__Bacilli	o__Lactobacillales	f__Lactobacillaceae	g__Bombilactobacillus	s__Bombilactobacillus mellis	101.589	36_1	0	98.78	0	380672	200-500Kb	Apis mellifera	127	Bombilactobacillus mellis	genome from metagenome	multi-marker approach	spades (v3.15.3)	Prodigal (v2.6.3)+Custom Filtering+DRAM (v1.4.6)	med	High Quality Draft	Medium Quality Draft	CheckM (v1.1.3)	no	barrnap	kmer+coverage	metabat	bwa
		M3-3_5	98.78	1.05	1584796	16	197355	99049	457447	1462	1.58M	M3-3	high	d__Bacteria	p__Bacillota	c__Bacilli	o__Lactobacillales	f__Lactobacillaceae	g__Bombilactobacillus	s__Bombilactobacillus mellis	96.1942	36_1	0	98.78	1.05	197355	100-200Kb	Apis mellifera	127	Bombilactobacillus mellis	genome from metagenome	multi-marker approach	spades (v3.15.3)	Prodigal (v2.6.3)+Custom Filtering+DRAM (v1.4.6)	med	High Quality Draft	Medium Quality Draft	CheckM (v1.1.3)	no	barrnap	kmer+coverage	metabat	bwa
		M3-5_11	98.76	0	1620731	19	169010	85301	435484	1478	1.62M	M3-5	high	d__Bacteria	p__Bacillota	c__Bacilli	o__Lactobacillales	f__Lactobacillaceae	g__Bombilactobacillus	s__Bombilactobacillus mellis	101.396	36_1	0	98.76	0	169010	100-200Kb	Apis mellifera	127	Bombilactobacillus mellis	genome from metagenome	multi-marker approach	spades (v3.15.3)	Prodigal (v2.6.3)+Custom Filtering+DRAM (v1.4.6)	med	High Quality Draft	Medium Quality Draft	CheckM (v1.1.3)	no	barrnap	kmer+coverage	metabat	bwa
		M4-1_29	98.78	0.52	1557868	18	140226	86548	306418	1430	1.56M	M4-1	high	d__Bacteria	p__Bacillota	c__Bacilli	o__Lactobacillales	f__Lactobacillaceae	g__Bombilactobacillus	s__Bombilactobacillus mellis	98.7752	36_1	0	98.78	0.52	140226	100-200Kb	Apis mellifera	127	Bombilactobacillus mellis	genome from metagenome	multi-marker approach	spades (v3.15.3)	Prodigal (v2.6.3)+Custom Filtering+DRAM (v1.4.6)	med	High Quality Draft	Medium Quality Draft	CheckM (v1.1.3)	no	barrnap	kmer+coverage	metabat	bwa
		M4-2_25	90.93	0.52	1286478	86	29292	14959	67796	1237	1.29M	M4-2	high	d__Bacteria	p__Bacillota	c__Bacilli	o__Lactobacillales	f__Lactobacillaceae	g__Bombilactobacillus	s__Bombilactobacillus mellis	90.5881	36_1	0	90.93	0.52	29292	10-50Kb	Apis mellifera	127	Bombilactobacillus mellis	genome from metagenome	multi-marker approach	spades (v3.15.3)	Prodigal (v2.6.3)+Custom Filtering+DRAM (v1.4.6)	med	High Quality Draft	Medium Quality Draft	CheckM (v1.1.3)	no	barrnap	kmer+coverage	metabat	bwa
		M4-3_26	96.6	0.52	1501884	55	53118	27306	158909	1401	1.5M	M4-3	high	d__Bacteria	p__Bacillota	c__Bacilli	o__Lactobacillales	f__Lactobacillaceae	g__Bombilactobacillus	s__Bombilactobacillus mellis	96.3855	36_1	0	96.6	0.52	53118	50-100Kb	Apis mellifera	127	Bombilactobacillus mellis	genome from metagenome	multi-marker approach	spades (v3.15.3)	Prodigal (v2.6.3)+Custom Filtering+DRAM (v1.4.6)	med	High Quality Draft	Medium Quality Draft	CheckM (v1.1.3)	no	barrnap	kmer+coverage	metabat	bwa
		M5-1_12	98.78	0.52	1669619	17	134109	98212	230427	1549	1.67M	M5-1	high	d__Bacteria	p__Bacillota	c__Bacilli	o__Lactobacillales	f__Lactobacillaceae	g__Bombilactobacillus	s__Bombilactobacillus mellis	98.7596	36_1	0	98.78	0.52	134109	100-200Kb	Apis mellifera	127	Bombilactobacillus mellis	genome from metagenome	multi-marker approach	spades (v3.15.3)	Prodigal (v2.6.3)+Custom Filtering+DRAM (v1.4.6)	med	High Quality Draft	Medium Quality Draft	CheckM (v1.1.3)	no	barrnap	kmer+coverage	metabat	bwa
		M5-2_12	96.68	0.52	1651190	58	85959	28468	182876	1539	1.65M	M5-2	high	d__Bacteria	p__Bacillota	c__Bacilli	o__Lactobacillales	f__Lactobacillaceae	g__Bombilactobacillus	s__Bombilactobacillus mellis	96.5649	36_1	0	96.68	0.52	85959	50-100Kb	Apis mellifera	127	Bombilactobacillus mellis	genome from metagenome	multi-marker approach	spades (v3.15.3)	Prodigal (v2.6.3)+Custom Filtering+DRAM (v1.4.6)	med	High Quality Draft	Medium Quality Draft	CheckM (v1.1.3)	no	barrnap	kmer+coverage	metabat	bwa
		M5-3_25	97.73	0	1460597	21	128367	69552	302885	1363	1.46M	M5-3	high	d__Bacteria	p__Bacillota	c__Bacilli	o__Lactobacillales	f__Lactobacillaceae	g__Bombilactobacillus	s__Bombilactobacillus mellis	100.307	36_1	0	97.73	0	128367	100-200Kb	Apis mellifera	127	Bombilactobacillus mellis	genome from metagenome	multi-marker approach	spades (v3.15.3)	Prodigal (v2.6.3)+Custom Filtering+DRAM (v1.4.6)	med	High Quality Draft	Medium Quality Draft	CheckM (v1.1.3)	no	barrnap	kmer+coverage	metabat	bwa
		M5-4_9	67.18	0.52	1018404	54	26966	18859	175595	993	1.02M	M5-4	medium	d__Bacteria	p__Bacillota	c__Bacilli	o__Lactobacillales	f__Lactobacillaceae	g__Bombilactobacillus	s__Bombilactobacillus mellis	66.8193	36_1	0	67.18	0.52	26966	10-50Kb	Apis mellifera	127	Bombilactobacillus mellis	genome from metagenome	multi-marker approach	spades (v3.15.3)	Prodigal (v2.6.3)+Custom Filtering+DRAM (v1.4.6)	med	Medium Quality Draft	Medium Quality Draft	CheckM (v1.1.3)	no	barrnap	kmer+coverage	metabat	bwa
		M5-5_15	98.25	1.05	1653516	17	434482	97265	624049	1512	1.65M	M5-5	high	d__Bacteria	p__Bacillota	c__Bacilli	o__Lactobacillales	f__Lactobacillaceae	g__Bombilactobacillus	s__Bombilactobacillus mellis	95.8404	36_1	0	98.25	1.05	434482	200-500Kb	Apis mellifera	127	Bombilactobacillus mellis	genome from metagenome	multi-marker approach	spades (v3.15.3)	Prodigal (v2.6.3)+Custom Filtering+DRAM (v1.4.6)	med	High Quality Draft	Medium Quality Draft	CheckM (v1.1.3)	no	barrnap	kmer+coverage	metabat	bwa
		M6-1_5	98.78	0	1518475	4	441180	379618	595072	1403	1.52M	M6-1	high	d__Bacteria	p__Bacillota	c__Bacilli	o__Lactobacillales	f__Lactobacillaceae	g__Bombilactobacillus	s__Bombilactobacillus mellis	101.625	36_1	0	98.78	0	441180	200-500Kb	Apis mellifera	127	Bombilactobacillus mellis	genome from metagenome	multi-marker approach	spades (v3.15.3)	Prodigal (v2.6.3)+Custom Filtering+DRAM (v1.4.6)	med	High Quality Draft	Medium Quality Draft	CheckM (v1.1.3)	no	barrnap	kmer+coverage	metabat	bwa
		M6-3_6	98.78	0	1546086	9	413282	171787	512947	1438	1.55M	M6-3	high	d__Bacteria	p__Bacillota	c__Bacilli	o__Lactobacillales	f__Lactobacillaceae	g__Bombilactobacillus	s__Bombilactobacillus mellis	101.611	36_1	0	98.78	0	413282	200-500Kb	Apis mellifera	127	Bombilactobacillus mellis	genome from metagenome	multi-marker approach	spades (v3.15.3)	Prodigal (v2.6.3)+Custom Filtering+DRAM (v1.4.6)	med	High Quality Draft	Medium Quality Draft	CheckM (v1.1.3)	no	barrnap	kmer+coverage	metabat	bwa
		M6-4_2	98.78	0	1579316	5	393721	315863	602419	1441	1.58M	M6-4	high	d__Bacteria	p__Bacillota	c__Bacilli	o__Lactobacillales	f__Lactobacillaceae	g__Bombilactobacillus	s__Bombilactobacillus mellis	101.595	36_1	0	98.78	0	393721	200-500Kb	Apis mellifera	127	Bombilactobacillus mellis	genome from metagenome	multi-marker approach	spades (v3.15.3)	Prodigal (v2.6.3)+Custom Filtering+DRAM (v1.4.6)	med	High Quality Draft	Medium Quality Draft	CheckM (v1.1.3)	no	barrnap	kmer+coverage	metabat	bwa
		M7-1_6	98.78	0	1521204	22	147094	69145	382457	1418	1.52M	M7-1	high	d__Bacteria	p__Bacillota	c__Bacilli	o__Lactobacillales	f__Lactobacillaceae	g__Bombilactobacillus	s__Bombilactobacillus mellis	101.38	36_1	0	98.78	0	147094	100-200Kb	Apis mellifera	127	Bombilactobacillus mellis	genome from metagenome	multi-marker approach	spades (v3.15.3)	Prodigal (v2.6.3)+Custom Filtering+DRAM (v1.4.6)	med	High Quality Draft	Medium Quality Draft	CheckM (v1.1.3)	no	barrnap	kmer+coverage	metabat	bwa
		M7-2_10	86.24	0.44	1160471	122	14061	9512	56098	1155	1.16M	M7-2	medium	d__Bacteria	p__Bacillota	c__Bacilli	o__Lactobacillales	f__Lactobacillaceae	g__Bombilactobacillus	s__Bombilactobacillus mellis	86.1359	36_1	0	86.24	0.44	14061	10-50Kb	Apis mellifera	127	Bombilactobacillus mellis	genome from metagenome	multi-marker approach	spades (v3.15.3)	Prodigal (v2.6.3)+Custom Filtering+DRAM (v1.4.6)	med	Medium Quality Draft	Medium Quality Draft	CheckM (v1.1.3)	no	barrnap	kmer+coverage	metabat	bwa
		M7-3_10	93.59	1.64	1505687	99	24247	15208	77820	1437	1.51M	M7-3	high	d__Bacteria	p__Bacillota	c__Bacilli	o__Lactobacillales	f__Lactobacillaceae	g__Bombilactobacillus	s__Bombilactobacillus mellis	87.6044	36_1	0	93.59	1.64	24247	10-50Kb	Apis mellifera	127	Bombilactobacillus mellis	genome from metagenome	multi-marker approach	spades (v3.15.3)	Prodigal (v2.6.3)+Custom Filtering+DRAM (v1.4.6)	med	High Quality Draft	Medium Quality Draft	CheckM (v1.1.3)	no	barrnap	kmer+coverage	metabat	bwa
		M7-5_4	98.25	0	1463250	24	135919	60968	404794	1359	1.46M	M7-5	high	d__Bacteria	p__Bacillota	c__Bacilli	o__Lactobacillales	f__Lactobacillaceae	g__Bombilactobacillus	s__Bombilactobacillus mellis	100.841	36_1	0	98.25	0	135919	100-200Kb	Apis mellifera	127	Bombilactobacillus mellis	genome from metagenome	multi-marker approach	spades (v3.15.3)	Prodigal (v2.6.3)+Custom Filtering+DRAM (v1.4.6)	med	High Quality Draft	Medium Quality Draft	CheckM (v1.1.3)	no	barrnap	kmer+coverage	metabat	bwa
		M4-4_24	88.99	0.54	1456782	29	67117	50233	237780	1419	1.46M	M4-4	medium	d__Bacteria	p__Bacillota	c__Bacilli	o__Lactobacillales	f__Lactobacillaceae	g__Lactobacillus	s__Lactobacillus huangpiensis	88.7221	24_1	1	88.99	0.54	67117	50-100Kb	Apis mellifera	14	Lactobacillus huangpiensis	genome from metagenome	multi-marker approach	spades (v3.15.3)	Prodigal (v2.6.3)+Custom Filtering+DRAM (v1.4.6)	med	Medium Quality Draft	Medium Quality Draft	CheckM (v1.1.3)	no	barrnap	kmer+coverage	metabat	bwa
		D1-2_39	64.07	0.02	1079708	271	4530	3984	13024	1291	1.08M	D1-2	medium	d__Bacteria	p__Bacillota	c__Bacilli	o__Lactobacillales	f__Lactobacillaceae	g__CALYQJ01	s__	65.8402	38_1	0	64.07	0.02	4530	<10Kb	Apis dorsata	28	CALYQJ01 SGB-38_1	genome from metagenome	multi-marker approach	spades (v3.15.3)	Prodigal (v2.6.3)+Custom Filtering+DRAM (v1.4.6)	med	Medium Quality Draft	Medium Quality Draft	CheckM (v1.1.3)	no	barrnap	kmer+coverage	metabat	bwa
		D1-3_15	55.37	0.79	865295	243	3718	3560	12410	1084	0.87M	D1-3	medium	d__Bacteria	p__Bacillota	c__Bacilli	o__Lactobacillales	f__Lactobacillaceae	g__CALYQJ01	s__	53.2458	38_1	0	55.37	0.79	3718	<10Kb	Apis dorsata	28	CALYQJ01 SGB-38_1	genome from metagenome	multi-marker approach	spades (v3.15.3)	Prodigal (v2.6.3)+Custom Filtering+DRAM (v1.4.6)	med	Medium Quality Draft	Medium Quality Draft	CheckM (v1.1.3)	no	barrnap	kmer+coverage	metabat	bwa
		D1-4_21	95.47	0.26	1554817	54	57684	28792	120689	1499	1.55M	D1-4	high	d__Bacteria	p__Bacillota	c__Bacilli	o__Lactobacillales	f__Lactobacillaceae	g__CALYQJ01	s__	96.5923	38_1	0	95.47	0.26	57684	50-100Kb	Apis dorsata	28	CALYQJ01 SGB-38_1	genome from metagenome	multi-marker approach	spades (v3.15.3)	Prodigal (v2.6.3)+Custom Filtering+DRAM (v1.4.6)	med	High Quality Draft	Medium Quality Draft	CheckM (v1.1.3)	no	barrnap	kmer+coverage	metabat	bwa
		D3-4_16	95.74	0	1548786	29	87511	53406	197796	1463	1.55M	D3-4	high	d__Bacteria	p__Bacillota	c__Bacilli	o__Lactobacillales	f__Lactobacillaceae	g__CALYQJ01	s__	98.2529	38_1	0	95.74	0	87511	50-100Kb	Apis dorsata	28	CALYQJ01 SGB-38_1	genome from metagenome	multi-marker approach	spades (v3.15.3)	Prodigal (v2.6.3)+Custom Filtering+DRAM (v1.4.6)	med	High Quality Draft	Medium Quality Draft	CheckM (v1.1.3)	no	barrnap	kmer+coverage	metabat	bwa
		D4-1_28	88.96	1.68	1501469	188	10764	7986	58210	1530	1.5M	D4-1	medium	d__Bacteria	p__Bacillota	c__Bacilli	o__Lactobacillales	f__Lactobacillaceae	g__CALYQJ01	s__	82.6196	38_1	0	88.96	1.68	10764	10-50Kb	Apis dorsata	28	CALYQJ01 SGB-38_1	genome from metagenome	multi-marker approach	spades (v3.15.3)	Prodigal (v2.6.3)+Custom Filtering+DRAM (v1.4.6)	med	Medium Quality Draft	Medium Quality Draft	CheckM (v1.1.3)	no	barrnap	kmer+coverage	metabat	bwa
		D4-2_38	94.01	0.13	1495890	87	26417	17194	78224	1451	1.5M	D4-2	high	d__Bacteria	p__Bacillota	c__Bacilli	o__Lactobacillales	f__Lactobacillaceae	g__CALYQJ01	s__	95.6145	38_1	0	94.01	0.13	26417	10-50Kb	Apis dorsata	28	CALYQJ01 SGB-38_1	genome from metagenome	multi-marker approach	spades (v3.15.3)	Prodigal (v2.6.3)+Custom Filtering+DRAM (v1.4.6)	med	High Quality Draft	Medium Quality Draft	CheckM (v1.1.3)	no	barrnap	kmer+coverage	metabat	bwa
		D4-3_14	95.21	0	1602351	29	65470	55253	275844	1479	1.6M	D4-3	high	d__Bacteria	p__Bacillota	c__Bacilli	o__Lactobacillales	f__Lactobacillaceae	g__CALYQJ01	s__	97.6613	38_1	0	95.21	0	65470	50-100Kb	Apis dorsata	28	CALYQJ01 SGB-38_1	genome from metagenome	multi-marker approach	spades (v3.15.3)	Prodigal (v2.6.3)+Custom Filtering+DRAM (v1.4.6)	med	High Quality Draft	Medium Quality Draft	CheckM (v1.1.3)	no	barrnap	kmer+coverage	metabat	bwa
		D4-4_12	96	0	1564921	27	115493	57960	269558	1460	1.56M	D4-4	high	d__Bacteria	p__Bacillota	c__Bacilli	o__Lactobacillales	f__Lactobacillaceae	g__CALYQJ01	s__	98.5756	38_1	0	96	0	115493	100-200Kb	Apis dorsata	28	CALYQJ01 SGB-38_1	genome from metagenome	multi-marker approach	spades (v3.15.3)	Prodigal (v2.6.3)+Custom Filtering+DRAM (v1.4.6)	med	High Quality Draft	Medium Quality Draft	CheckM (v1.1.3)	no	barrnap	kmer+coverage	metabat	bwa
		D4-5_12	92.15	0	1543322	37	81109	41711	171646	1458	1.54M	D4-5	high	d__Bacteria	p__Bacillota	c__Bacilli	o__Lactobacillales	f__Lactobacillaceae	g__CALYQJ01	s__	94.6484	38_1	0	92.15	0	81109	50-100Kb	Apis dorsata	28	CALYQJ01 SGB-38_1	genome from metagenome	multi-marker approach	spades (v3.15.3)	Prodigal (v2.6.3)+Custom Filtering+DRAM (v1.4.6)	med	High Quality Draft	Medium Quality Draft	CheckM (v1.1.3)	no	barrnap	kmer+coverage	metabat	bwa
		D5-1_13	95.21	0	1538470	35	106641	43956	183115	1432	1.54M	D5-1	high	d__Bacteria	p__Bacillota	c__Bacilli	o__Lactobacillales	f__Lactobacillaceae	g__CALYQJ01	s__	97.7693	38_1	0	95.21	0	106641	100-200Kb	Apis dorsata	28	CALYQJ01 SGB-38_1	genome from metagenome	multi-marker approach	spades (v3.15.3)	Prodigal (v2.6.3)+Custom Filtering+DRAM (v1.4.6)	med	High Quality Draft	Medium Quality Draft	CheckM (v1.1.3)	no	barrnap	kmer+coverage	metabat	bwa
		D5-2_5	93.19	0	1503866	38	62622	39575	158278	1408	1.5M	D5-2	high	d__Bacteria	p__Bacillota	c__Bacilli	o__Lactobacillales	f__Lactobacillaceae	g__CALYQJ01	s__	95.633	38_1	0	93.19	0	62622	50-100Kb	Apis dorsata	28	CALYQJ01 SGB-38_1	genome from metagenome	multi-marker approach	spades (v3.15.3)	Prodigal (v2.6.3)+Custom Filtering+DRAM (v1.4.6)	med	High Quality Draft	Medium Quality Draft	CheckM (v1.1.3)	no	barrnap	kmer+coverage	metabat	bwa
		D5-3_21	95.74	0	1558213	31	96916	50264	218050	1450	1.56M	D5-3	high	d__Bacteria	p__Bacillota	c__Bacilli	o__Lactobacillales	f__Lactobacillaceae	g__CALYQJ01	s__	98.2783	38_1	0	95.74	0	96916	50-100Kb	Apis dorsata	28	CALYQJ01 SGB-38_1	genome from metagenome	multi-marker approach	spades (v3.15.3)	Prodigal (v2.6.3)+Custom Filtering+DRAM (v1.4.6)	med	High Quality Draft	Medium Quality Draft	CheckM (v1.1.3)	no	barrnap	kmer+coverage	metabat	bwa
		D5-4_17	95.74	0	1557472	64	37276	24335	109914	1476	1.56M	D5-4	high	d__Bacteria	p__Bacillota	c__Bacilli	o__Lactobacillales	f__Lactobacillaceae	g__CALYQJ01	s__	98.0701	38_1	0	95.74	0	37276	10-50Kb	Apis dorsata	28	CALYQJ01 SGB-38_1	genome from metagenome	multi-marker approach	spades (v3.15.3)	Prodigal (v2.6.3)+Custom Filtering+DRAM (v1.4.6)	med	High Quality Draft	Medium Quality Draft	CheckM (v1.1.3)	no	barrnap	kmer+coverage	metabat	bwa
		D5-5_3	93.19	0	1518970	33	65525	46029	183432	1421	1.52M	D5-5	high	d__Bacteria	p__Bacillota	c__Bacilli	o__Lactobacillales	f__Lactobacillaceae	g__CALYQJ01	s__	95.6431	38_1	0	93.19	0	65525	50-100Kb	Apis dorsata	28	CALYQJ01 SGB-38_1	genome from metagenome	multi-marker approach	spades (v3.15.3)	Prodigal (v2.6.3)+Custom Filtering+DRAM (v1.4.6)	med	High Quality Draft	Medium Quality Draft	CheckM (v1.1.3)	no	barrnap	kmer+coverage	metabat	bwa
		D6-2_36	95.21	0	1536723	44	66631	34925	208259	1443	1.54M	D6-2	high	d__Bacteria	p__Bacillota	c__Bacilli	o__Lactobacillales	f__Lactobacillaceae	g__CALYQJ01	s__	97.6665	38_1	0	95.21	0	66631	50-100Kb	Apis dorsata	28	CALYQJ01 SGB-38_1	genome from metagenome	multi-marker approach	spades (v3.15.3)	Prodigal (v2.6.3)+Custom Filtering+DRAM (v1.4.6)	med	High Quality Draft	Medium Quality Draft	CheckM (v1.1.3)	no	barrnap	kmer+coverage	metabat	bwa
		D6-3_23	93.19	0	1530651	29	75345	52781	175642	1426	1.53M	D6-3	high	d__Bacteria	p__Bacillota	c__Bacilli	o__Lactobacillales	f__Lactobacillaceae	g__CALYQJ01	s__	95.6734	38_1	0	93.19	0	75345	50-100Kb	Apis dorsata	28	CALYQJ01 SGB-38_1	genome from metagenome	multi-marker approach	spades (v3.15.3)	Prodigal (v2.6.3)+Custom Filtering+DRAM (v1.4.6)	med	High Quality Draft	Medium Quality Draft	CheckM (v1.1.3)	no	barrnap	kmer+coverage	metabat	bwa
		D6-5_23	95.21	0	1566468	35	73373	44756	160603	1450	1.57M	D6-5	high	d__Bacteria	p__Bacillota	c__Bacilli	o__Lactobacillales	f__Lactobacillaceae	g__CALYQJ01	s__	97.6878	38_1	0	95.21	0	73373	50-100Kb	Apis dorsata	28	CALYQJ01 SGB-38_1	genome from metagenome	multi-marker approach	spades (v3.15.3)	Prodigal (v2.6.3)+Custom Filtering+DRAM (v1.4.6)	med	High Quality Draft	Medium Quality Draft	CheckM (v1.1.3)	no	barrnap	kmer+coverage	metabat	bwa
		D7-1_21	95.21	0	1562143	39	70521	40054	242328	1445	1.56M	D7-1	high	d__Bacteria	p__Bacillota	c__Bacilli	o__Lactobacillales	f__Lactobacillaceae	g__CALYQJ01	s__	97.6786	38_1	0	95.21	0	70521	50-100Kb	Apis dorsata	28	CALYQJ01 SGB-38_1	genome from metagenome	multi-marker approach	spades (v3.15.3)	Prodigal (v2.6.3)+Custom Filtering+DRAM (v1.4.6)	med	High Quality Draft	Medium Quality Draft	CheckM (v1.1.3)	no	barrnap	kmer+coverage	metabat	bwa
		D7-2_3	89.8	0	1555924	69	31674	22549	106735	1504	1.56M	D7-2	medium	d__Bacteria	p__Bacillota	c__Bacilli	o__Lactobacillales	f__Lactobacillaceae	g__CALYQJ01	s__	92.0921	38_1	0	89.8	0	31674	10-50Kb	Apis dorsata	28	CALYQJ01 SGB-38_1	genome from metagenome	multi-marker approach	spades (v3.15.3)	Prodigal (v2.6.3)+Custom Filtering+DRAM (v1.4.6)	med	Medium Quality Draft	Medium Quality Draft	CheckM (v1.1.3)	no	barrnap	kmer+coverage	metabat	bwa
		D7-4_29	95.21	0	1532346	40	106441	38308	253765	1435	1.53M	D7-4	high	d__Bacteria	p__Bacillota	c__Bacilli	o__Lactobacillales	f__Lactobacillaceae	g__CALYQJ01	s__	97.7679	38_1	0	95.21	0	106441	100-200Kb	Apis dorsata	28	CALYQJ01 SGB-38_1	genome from metagenome	multi-marker approach	spades (v3.15.3)	Prodigal (v2.6.3)+Custom Filtering+DRAM (v1.4.6)	med	High Quality Draft	Medium Quality Draft	CheckM (v1.1.3)	no	barrnap	kmer+coverage	metabat	bwa
		D7-5_35	93.46	0	1579820	13	214541	121524	372290	1461	1.58M	D7-5	high	d__Bacteria	p__Bacillota	c__Bacilli	o__Lactobacillales	f__Lactobacillaceae	g__CALYQJ01	s__	96.169	38_1	0	93.46	0	214541	200-500Kb	Apis dorsata	28	CALYQJ01 SGB-38_1	genome from metagenome	multi-marker approach	spades (v3.15.3)	Prodigal (v2.6.3)+Custom Filtering+DRAM (v1.4.6)	med	High Quality Draft	Medium Quality Draft	CheckM (v1.1.3)	no	barrnap	kmer+coverage	metabat	bwa
		D9-1_18	89.07	0.33	2317712	85	43503	27267	186355	2143	2.32M	D9-1	medium	d__Bacteria	p__Pseudomonadota	c__Gammaproteobacteria	o__Enterobacterales	f__Enterobacteriaceae	g__Gilliamella	s__Gilliamella sp945271295	88.7893	80_0	1	89.07	0.33	43503	10-50Kb	Apis dorsata	1	Gilliamella sp945271295	genome from metagenome	multi-marker approach	spades (v3.15.3)	Prodigal (v2.6.3)+Custom Filtering+DRAM (v1.4.6)	med	Medium Quality Draft	Medium Quality Draft	CheckM (v1.1.3)	no	barrnap	kmer+coverage	metabat	bwa
		D8-2_31	95.74	0.26	1588434	46	52661	34531	138499	1498	1.59M	D8-2	high	d__Bacteria	p__Bacillota	c__Bacilli	o__Lactobacillales	f__Lactobacillaceae	g__CALYQJ01	s__	96.8437	38_1	0	95.74	0.26	52661	50-100Kb	Apis dorsata	28	CALYQJ01 SGB-38_1	genome from metagenome	multi-marker approach	spades (v3.15.3)	Prodigal (v2.6.3)+Custom Filtering+DRAM (v1.4.6)	med	High Quality Draft	Medium Quality Draft	CheckM (v1.1.3)	no	barrnap	kmer+coverage	metabat	bwa
		D8-3_14	93.24	0.52	1542893	110	20466	14026	58146	1540	1.54M	D8-3	high	d__Bacteria	p__Bacillota	c__Bacilli	o__Lactobacillales	f__Lactobacillaceae	g__CALYQJ01	s__	92.8363	38_1	0	93.24	0.52	20466	10-50Kb	Apis dorsata	28	CALYQJ01 SGB-38_1	genome from metagenome	multi-marker approach	spades (v3.15.3)	Prodigal (v2.6.3)+Custom Filtering+DRAM (v1.4.6)	med	High Quality Draft	Medium Quality Draft	CheckM (v1.1.3)	no	barrnap	kmer+coverage	metabat	bwa
		D8-4_26	95.66	0	1682215	14	328529	120158	402343	1532	1.68M	D8-4	high	d__Bacteria	p__Bacillota	c__Bacilli	o__Lactobacillales	f__Lactobacillaceae	g__CALYQJ01	s__	98.4606	38_1	0	95.66	0	328529	200-500Kb	Apis dorsata	28	CALYQJ01 SGB-38_1	genome from metagenome	multi-marker approach	spades (v3.15.3)	Prodigal (v2.6.3)+Custom Filtering+DRAM (v1.4.6)	med	High Quality Draft	Medium Quality Draft	CheckM (v1.1.3)	no	barrnap	kmer+coverage	metabat	bwa
		D8-5_12	93.19	0	1520042	39	56957	38975	156915	1420	1.52M	D8-5	high	d__Bacteria	p__Bacillota	c__Bacilli	o__Lactobacillales	f__Lactobacillaceae	g__CALYQJ01	s__	95.6123	38_1	0	93.19	0	56957	50-100Kb	Apis dorsata	28	CALYQJ01 SGB-38_1	genome from metagenome	multi-marker approach	spades (v3.15.3)	Prodigal (v2.6.3)+Custom Filtering+DRAM (v1.4.6)	med	High Quality Draft	Medium Quality Draft	CheckM (v1.1.3)	no	barrnap	kmer+coverage	metabat	bwa
		D9-1_8	94.69	0	1524290	65	35015	23450	82541	1462	1.52M	D9-1	high	d__Bacteria	p__Bacillota	c__Bacilli	o__Lactobacillales	f__Lactobacillaceae	g__CALYQJ01	s__	97.0052	38_1	0	94.69	0	35015	10-50Kb	Apis dorsata	28	CALYQJ01 SGB-38_1	genome from metagenome	multi-marker approach	spades (v3.15.3)	Prodigal (v2.6.3)+Custom Filtering+DRAM (v1.4.6)	med	High Quality Draft	Medium Quality Draft	CheckM (v1.1.3)	no	barrnap	kmer+coverage	metabat	bwa
		D9-2_28	95.74	0	1633499	26	102553	62826	263735	1530	1.63M	D9-2	high	d__Bacteria	p__Bacillota	c__Bacilli	o__Lactobacillales	f__Lactobacillaceae	g__CALYQJ01	s__	98.2879	38_1	0	95.74	0	102553	100-200Kb	Apis dorsata	28	CALYQJ01 SGB-38_1	genome from metagenome	multi-marker approach	spades (v3.15.3)	Prodigal (v2.6.3)+Custom Filtering+DRAM (v1.4.6)	med	High Quality Draft	Medium Quality Draft	CheckM (v1.1.3)	no	barrnap	kmer+coverage	metabat	bwa
		C7-3_14	89.81	0.53	4558448	349	21118	13061	92302	4375	4.56M	C7-3	medium	d__Bacteria	p__Pseudomonadota	c__Gammaproteobacteria	o__Enterobacterales	f__Enterobacteriaceae	g__Klebsiella	s__Klebsiella pneumoniae	89.3522	99_1	1	89.81	0.53	21118	10-50Kb	Apis cerana	4	Klebsiella pneumoniae	genome from metagenome	multi-marker approach	spades (v3.15.3)	Prodigal (v2.6.3)+Custom Filtering+DRAM (v1.4.6)	med	Medium Quality Draft	Medium Quality Draft	CheckM (v1.1.3)	no	barrnap	kmer+coverage	metabat	bwa
		M5-2_7	86.53	2.62	1300231	224	7364	5804	28306	1400	1.3M	M5-2	medium	d__Bacteria	p__Bacillota	c__Bacilli	o__Lactobacillales	f__Lactobacillaceae	g__CALYQJ01	s__CALYQJ01 sp945273735	75.4026	39_1	0	86.53	2.62	7364	<10Kb	Apis mellifera	4	CALYQJ01 sp945273735	genome from metagenome	multi-marker approach	spades (v3.15.3)	Prodigal (v2.6.3)+Custom Filtering+DRAM (v1.4.6)	med	Medium Quality Draft	Medium Quality Draft	CheckM (v1.1.3)	no	barrnap	kmer+coverage	metabat	bwa
		M5-3_1	81.8	0.52	1213485	188	7453	6454	32654	1306	1.21M	M5-3	medium	d__Bacteria	p__Bacillota	c__Bacilli	o__Lactobacillales	f__Lactobacillaceae	g__CALYQJ01	s__CALYQJ01 sp945273735	81.1766	39_1	0	81.8	0.52	7453	<10Kb	Apis mellifera	4	CALYQJ01 sp945273735	genome from metagenome	multi-marker approach	spades (v3.15.3)	Prodigal (v2.6.3)+Custom Filtering+DRAM (v1.4.6)	med	Medium Quality Draft	Medium Quality Draft	CheckM (v1.1.3)	no	barrnap	kmer+coverage	metabat	bwa
		M5-5_11	90.78	0.83	1410200	113	21855	12479	69284	1422	1.41M	M5-5	high	d__Bacteria	p__Bacillota	c__Bacilli	o__Lactobacillales	f__Lactobacillaceae	g__CALYQJ01	s__CALYQJ01 sp945273735	88.8382	39_1	0	90.78	0.83	21855	10-50Kb	Apis mellifera	4	CALYQJ01 sp945273735	genome from metagenome	multi-marker approach	spades (v3.15.3)	Prodigal (v2.6.3)+Custom Filtering+DRAM (v1.4.6)	med	High Quality Draft	Medium Quality Draft	CheckM (v1.1.3)	no	barrnap	kmer+coverage	metabat	bwa
		A1-2_10	93.47	0	1698510	13	347161	130654	664941	1559	1.7M	A1-2	high	d__Bacteria	p__Bacillota	c__Bacilli	o__Lactobacillales	f__Lactobacillaceae	g__CALYQJ01	s__CALYQJ01 sp945285405	96.276	39_2	0	93.47	0	347161	200-500Kb	Apis andreniformis	44	CALYQJ01 sp945285405	genome from metagenome	multi-marker approach	spades (v3.15.3)	Prodigal (v2.6.3)+Custom Filtering+DRAM (v1.4.6)	med	High Quality Draft	Medium Quality Draft	CheckM (v1.1.3)	no	barrnap	kmer+coverage	metabat	bwa
		A1-3_12	95.04	0	1634123	17	179160	96124	400871	1514	1.63M	A1-3	high	d__Bacteria	p__Bacillota	c__Bacilli	o__Lactobacillales	f__Lactobacillaceae	g__CALYQJ01	s__CALYQJ01 sp945285405	97.7018	39_2	0	95.04	0	179160	100-200Kb	Apis andreniformis	44	CALYQJ01 sp945285405	genome from metagenome	multi-marker approach	spades (v3.15.3)	Prodigal (v2.6.3)+Custom Filtering+DRAM (v1.4.6)	med	High Quality Draft	Medium Quality Draft	CheckM (v1.1.3)	no	barrnap	kmer+coverage	metabat	bwa
		A4-1_8	93.53	0.96	1557001	92	28560	16923	97651	1500	1.56M	A4-1	high	d__Bacteria	p__Bacillota	c__Bacilli	o__Lactobacillales	f__Lactobacillaceae	g__CALYQJ01	s__CALYQJ01 sp945285405	90.9933	39_2	0	93.53	0.96	28560	10-50Kb	Apis andreniformis	44	CALYQJ01 sp945285405	genome from metagenome	multi-marker approach	spades (v3.15.3)	Prodigal (v2.6.3)+Custom Filtering+DRAM (v1.4.6)	med	High Quality Draft	Medium Quality Draft	CheckM (v1.1.3)	no	barrnap	kmer+coverage	metabat	bwa
		A4-2_13	95.04	0	1664368	8	422267	208046	514800	1507	1.66M	A4-2	high	d__Bacteria	p__Bacillota	c__Bacilli	o__Lactobacillales	f__Lactobacillaceae	g__CALYQJ01	s__CALYQJ01 sp945285405	97.8876	39_2	0	95.04	0	422267	200-500Kb	Apis andreniformis	44	CALYQJ01 sp945285405	genome from metagenome	multi-marker approach	spades (v3.15.3)	Prodigal (v2.6.3)+Custom Filtering+DRAM (v1.4.6)	med	High Quality Draft	Medium Quality Draft	CheckM (v1.1.3)	no	barrnap	kmer+coverage	metabat	bwa
		A4-3_3	92.68	0	1598101	24	115272	66587	311545	1493	1.6M	A4-3	high	d__Bacteria	p__Bacillota	c__Bacilli	o__Lactobacillales	f__Lactobacillaceae	g__CALYQJ01	s__CALYQJ01 sp945285405	95.2467	39_2	0	92.68	0	115272	100-200Kb	Apis andreniformis	44	CALYQJ01 sp945285405	genome from metagenome	multi-marker approach	spades (v3.15.3)	Prodigal (v2.6.3)+Custom Filtering+DRAM (v1.4.6)	med	High Quality Draft	Medium Quality Draft	CheckM (v1.1.3)	no	barrnap	kmer+coverage	metabat	bwa
		A4-5_6	50.01	0	1073293	12	147322	89441	243850	987	1.07M	A4-5	medium	d__Bacteria	p__Bacillota	c__Bacilli	o__Lactobacillales	f__Lactobacillaceae	g__CALYQJ01	s__CALYQJ01 sp945285405	52.629	39_2	0	50.01	0	147322	100-200Kb	Apis andreniformis	44	CALYQJ01 sp945285405	genome from metagenome	multi-marker approach	spades (v3.15.3)	Prodigal (v2.6.3)+Custom Filtering+DRAM (v1.4.6)	med	Medium Quality Draft	Medium Quality Draft	CheckM (v1.1.3)	no	barrnap	kmer+coverage	metabat	bwa
		A5-4_4	78.61	0.26	1276436	258	5632	4947	19845	1388	1.28M	A5-4	medium	d__Bacteria	p__Bacillota	c__Bacilli	o__Lactobacillales	f__Lactobacillaceae	g__CALYQJ01	s__CALYQJ01 sp945285405	79.2211	39_2	0	78.61	0.26	5632	<10Kb	Apis andreniformis	44	CALYQJ01 sp945285405	genome from metagenome	multi-marker approach	spades (v3.15.3)	Prodigal (v2.6.3)+Custom Filtering+DRAM (v1.4.6)	med	Medium Quality Draft	Medium Quality Draft	CheckM (v1.1.3)	no	barrnap	kmer+coverage	metabat	bwa
		C1-1_11	95.3	0.26	1558322	32	128925	48697	393158	1433	1.56M	C1-1	high	d__Bacteria	p__Bacillota	c__Bacilli	o__Lactobacillales	f__Lactobacillaceae	g__CALYQJ01	s__CALYQJ01 sp945285405	96.5848	39_2	0	95.3	0.26	128925	100-200Kb	Apis cerana	44	CALYQJ01 sp945285405	genome from metagenome	multi-marker approach	spades (v3.15.3)	Prodigal (v2.6.3)+Custom Filtering+DRAM (v1.4.6)	med	High Quality Draft	Medium Quality Draft	CheckM (v1.1.3)	no	barrnap	kmer+coverage	metabat	bwa
		C1-2_14	90.06	0	1307333	3	715014	435777	715014	1211	1.31M	C1-2	high	d__Bacteria	p__Bacillota	c__Bacilli	o__Lactobacillales	f__Lactobacillaceae	g__CALYQJ01	s__CALYQJ01 sp945285405	93.0175	39_2	0	90.06	0	715014	0.5-1Mb	Apis cerana	44	CALYQJ01 sp945285405	genome from metagenome	multi-marker approach	spades (v3.15.3)	Prodigal (v2.6.3)+Custom Filtering+DRAM (v1.4.6)	med	High Quality Draft	Medium Quality Draft	CheckM (v1.1.3)	no	barrnap	kmer+coverage	metabat	bwa
		C1-3_10	92.5	0	1618861	20	393613	80943	511014	1476	1.62M	C1-3	high	d__Bacteria	p__Bacillota	c__Bacilli	o__Lactobacillales	f__Lactobacillaceae	g__CALYQJ01	s__CALYQJ01 sp945285405	95.3264	39_2	0	92.5	0	393613	200-500Kb	Apis cerana	44	CALYQJ01 sp945285405	genome from metagenome	multi-marker approach	spades (v3.15.3)	Prodigal (v2.6.3)+Custom Filtering+DRAM (v1.4.6)	med	High Quality Draft	Medium Quality Draft	CheckM (v1.1.3)	no	barrnap	kmer+coverage	metabat	bwa
		C1-4_18	95.3	0	1568891	30	82060	52296	364206	1441	1.57M	C1-4	high	d__Bacteria	p__Bacillota	c__Bacilli	o__Lactobacillales	f__Lactobacillaceae	g__CALYQJ01	s__CALYQJ01 sp945285405	97.7868	39_2	0	95.3	0	82060	50-100Kb	Apis cerana	44	CALYQJ01 sp945285405	genome from metagenome	multi-marker approach	spades (v3.15.3)	Prodigal (v2.6.3)+Custom Filtering+DRAM (v1.4.6)	med	High Quality Draft	Medium Quality Draft	CheckM (v1.1.3)	no	barrnap	kmer+coverage	metabat	bwa
		C1-5_18	95.3	0	1610680	28	96939	57524	259809	1492	1.61M	C1-5	high	d__Bacteria	p__Bacillota	c__Bacilli	o__Lactobacillales	f__Lactobacillaceae	g__CALYQJ01	s__CALYQJ01 sp945285405	97.8222	39_2	0	95.3	0	96939	50-100Kb	Apis cerana	44	CALYQJ01 sp945285405	genome from metagenome	multi-marker approach	spades (v3.15.3)	Prodigal (v2.6.3)+Custom Filtering+DRAM (v1.4.6)	med	High Quality Draft	Medium Quality Draft	CheckM (v1.1.3)	no	barrnap	kmer+coverage	metabat	bwa
		C2-1_1	95.04	0	1602465	5	399419	320493	644739	1423	1.6M	C2-1	high	d__Bacteria	p__Bacillota	c__Bacilli	o__Lactobacillales	f__Lactobacillaceae	g__CALYQJ01	s__CALYQJ01 sp945285405	97.8763	39_2	0	95.04	0	399419	200-500Kb	Apis cerana	44	CALYQJ01 sp945285405	genome from metagenome	multi-marker approach	spades (v3.15.3)	Prodigal (v2.6.3)+Custom Filtering+DRAM (v1.4.6)	med	High Quality Draft	Medium Quality Draft	CheckM (v1.1.3)	no	barrnap	kmer+coverage	metabat	bwa
		C2-2_1	93.73	0	1569020	66	42939	23773	226008	1441	1.57M	C2-2	high	d__Bacteria	p__Bacillota	c__Bacilli	o__Lactobacillales	f__Lactobacillaceae	g__CALYQJ01	s__CALYQJ01 sp945285405	96.0764	39_2	0	93.73	0	42939	10-50Kb	Apis cerana	44	CALYQJ01 sp945285405	genome from metagenome	multi-marker approach	spades (v3.15.3)	Prodigal (v2.6.3)+Custom Filtering+DRAM (v1.4.6)	med	High Quality Draft	Medium Quality Draft	CheckM (v1.1.3)	no	barrnap	kmer+coverage	metabat	bwa
		C2-3_17	94.43	0	1611718	32	74773	50366	263301	1464	1.61M	C2-3	high	d__Bacteria	p__Bacillota	c__Bacilli	o__Lactobacillales	f__Lactobacillaceae	g__CALYQJ01	s__CALYQJ01 sp945285405	96.8953	39_2	0	94.43	0	74773	50-100Kb	Apis cerana	44	CALYQJ01 sp945285405	genome from metagenome	multi-marker approach	spades (v3.15.3)	Prodigal (v2.6.3)+Custom Filtering+DRAM (v1.4.6)	med	High Quality Draft	Medium Quality Draft	CheckM (v1.1.3)	no	barrnap	kmer+coverage	metabat	bwa
		C2-4_21	95.3	0	1641290	23	398089	71360	502067	1480	1.64M	C2-4	high	d__Bacteria	p__Bacillota	c__Bacilli	o__Lactobacillales	f__Lactobacillaceae	g__CALYQJ01	s__CALYQJ01 sp945285405	98.1281	39_2	0	95.3	0	398089	200-500Kb	Apis cerana	44	CALYQJ01 sp945285405	genome from metagenome	multi-marker approach	spades (v3.15.3)	Prodigal (v2.6.3)+Custom Filtering+DRAM (v1.4.6)	med	High Quality Draft	Medium Quality Draft	CheckM (v1.1.3)	no	barrnap	kmer+coverage	metabat	bwa
		C2-5_9	92.55	0	1388104	21	245949	66100	523302	1265	1.39M	C2-5	high	d__Bacteria	p__Bacillota	c__Bacilli	o__Lactobacillales	f__Lactobacillaceae	g__CALYQJ01	s__CALYQJ01 sp945285405	95.2753	39_2	0	92.55	0	245949	200-500Kb	Apis cerana	44	CALYQJ01 sp945285405	genome from metagenome	multi-marker approach	spades (v3.15.3)	Prodigal (v2.6.3)+Custom Filtering+DRAM (v1.4.6)	med	High Quality Draft	Medium Quality Draft	CheckM (v1.1.3)	no	barrnap	kmer+coverage	metabat	bwa
		C3-1_2	95.56	0	1615445	43	109244	37568	263454	1457	1.62M	C3-1	high	d__Bacteria	p__Bacillota	c__Bacilli	o__Lactobacillales	f__Lactobacillaceae	g__CALYQJ01	s__CALYQJ01 sp945285405	98.1156	39_2	0	95.56	0	109244	100-200Kb	Apis cerana	44	CALYQJ01 sp945285405	genome from metagenome	multi-marker approach	spades (v3.15.3)	Prodigal (v2.6.3)+Custom Filtering+DRAM (v1.4.6)	med	High Quality Draft	Medium Quality Draft	CheckM (v1.1.3)	no	barrnap	kmer+coverage	metabat	bwa
		C3-2_14	95.3	0	1654457	9	466387	183828	547512	1509	1.65M	C3-2	high	d__Bacteria	p__Bacillota	c__Bacilli	o__Lactobacillales	f__Lactobacillaceae	g__CALYQJ01	s__CALYQJ01 sp945285405	98.1635	39_2	0	95.3	0	466387	200-500Kb	Apis cerana	44	CALYQJ01 sp945285405	genome from metagenome	multi-marker approach	spades (v3.15.3)	Prodigal (v2.6.3)+Custom Filtering+DRAM (v1.4.6)	med	High Quality Draft	Medium Quality Draft	CheckM (v1.1.3)	no	barrnap	kmer+coverage	metabat	bwa
		C3-3_11	88.52	0	1511734	85	25155	17785	109286	1413	1.51M	C3-3	medium	d__Bacteria	p__Bacillota	c__Bacilli	o__Lactobacillales	f__Lactobacillaceae	g__CALYQJ01	s__CALYQJ01 sp945285405	90.7551	39_2	0	88.52	0	25155	10-50Kb	Apis cerana	44	CALYQJ01 sp945285405	genome from metagenome	multi-marker approach	spades (v3.15.3)	Prodigal (v2.6.3)+Custom Filtering+DRAM (v1.4.6)	med	Medium Quality Draft	Medium Quality Draft	CheckM (v1.1.3)	no	barrnap	kmer+coverage	metabat	bwa
		C3-5_9	92.23	0	1575432	9	395334	175048	655342	1402	1.58M	C3-5	high	d__Bacteria	p__Bacillota	c__Bacilli	o__Lactobacillales	f__Lactobacillaceae	g__CALYQJ01	s__CALYQJ01 sp945285405	95.058	39_2	0	92.23	0	395334	200-500Kb	Apis cerana	44	CALYQJ01 sp945285405	genome from metagenome	multi-marker approach	spades (v3.15.3)	Prodigal (v2.6.3)+Custom Filtering+DRAM (v1.4.6)	med	High Quality Draft	Medium Quality Draft	CheckM (v1.1.3)	no	barrnap	kmer+coverage	metabat	bwa
		C4-1_10	95.04	0	1562102	7	399275	223157	645937	1405	1.56M	C4-1	high	d__Bacteria	p__Bacillota	c__Bacilli	o__Lactobacillales	f__Lactobacillaceae	g__CALYQJ01	s__CALYQJ01 sp945285405	97.8765	39_2	0	95.04	0	399275	200-500Kb	Apis cerana	44	CALYQJ01 sp945285405	genome from metagenome	multi-marker approach	spades (v3.15.3)	Prodigal (v2.6.3)+Custom Filtering+DRAM (v1.4.6)	med	High Quality Draft	Medium Quality Draft	CheckM (v1.1.3)	no	barrnap	kmer+coverage	metabat	bwa
		C4-2_4	95.04	0	1690498	6	463277	281749	534485	1524	1.69M	C4-2	high	d__Bacteria	p__Bacillota	c__Bacilli	o__Lactobacillales	f__Lactobacillaceae	g__CALYQJ01	s__CALYQJ01 sp945285405	97.908	39_2	0	95.04	0	463277	200-500Kb	Apis cerana	44	CALYQJ01 sp945285405	genome from metagenome	multi-marker approach	spades (v3.15.3)	Prodigal (v2.6.3)+Custom Filtering+DRAM (v1.4.6)	med	High Quality Draft	Medium Quality Draft	CheckM (v1.1.3)	no	barrnap	kmer+coverage	metabat	bwa
		C4-3_14	95.56	0	1641787	16	397005	102611	509919	1506	1.64M	C4-3	high	d__Bacteria	p__Bacillota	c__Bacilli	o__Lactobacillales	f__Lactobacillaceae	g__CALYQJ01	s__CALYQJ01 sp945285405	98.395	39_2	0	95.56	0	397005	200-500Kb	Apis cerana	44	CALYQJ01 sp945285405	genome from metagenome	multi-marker approach	spades (v3.15.3)	Prodigal (v2.6.3)+Custom Filtering+DRAM (v1.4.6)	med	High Quality Draft	Medium Quality Draft	CheckM (v1.1.3)	no	barrnap	kmer+coverage	metabat	bwa
		C5-1_16	95.56	0	1618717	27	178941	59952	392557	1487	1.62M	C5-1	high	d__Bacteria	p__Bacillota	c__Bacilli	o__Lactobacillales	f__Lactobacillaceae	g__CALYQJ01	s__CALYQJ01 sp945285405	98.2222	39_2	0	95.56	0	178941	100-200Kb	Apis cerana	44	CALYQJ01 sp945285405	genome from metagenome	multi-marker approach	spades (v3.15.3)	Prodigal (v2.6.3)+Custom Filtering+DRAM (v1.4.6)	med	High Quality Draft	Medium Quality Draft	CheckM (v1.1.3)	no	barrnap	kmer+coverage	metabat	bwa
		D9-4_23	90.21	0.8	1868183	89	40866	20990	109689	1746	1.87M	D9-4	high	d__Bacteria	p__Pseudomonadota	c__Gammaproteobacteria	o__Enterobacterales	f__Enterobacteriaceae	g__Gilliamella	s__	88.5512	79_1	1	90.21	0.8	40866	10-50Kb	Apis dorsata	12	Gilliamella SGB-79_1	genome from metagenome	multi-marker approach	spades (v3.15.3)	Prodigal (v2.6.3)+Custom Filtering+DRAM (v1.4.6)	med	High Quality Draft	Medium Quality Draft	CheckM (v1.1.3)	no	barrnap	kmer+coverage	metabat	bwa
		C5-3_14	51.21	0	928191	255	3665	3639	16041	1090	0.93M	C5-3	medium	d__Bacteria	p__Bacillota	c__Bacilli	o__Lactobacillales	f__Lactobacillaceae	g__CALYQJ01	s__CALYQJ01 sp945285405	53.0263	39_2	0	51.21	0	3665	<10Kb	Apis cerana	44	CALYQJ01 sp945285405	genome from metagenome	multi-marker approach	spades (v3.15.3)	Prodigal (v2.6.3)+Custom Filtering+DRAM (v1.4.6)	med	Medium Quality Draft	Medium Quality Draft	CheckM (v1.1.3)	no	barrnap	kmer+coverage	metabat	bwa
		C5-4_13	95.56	0	1672639	9	393541	185848	524175	1528	1.67M	C5-4	high	d__Bacteria	p__Bacillota	c__Bacilli	o__Lactobacillales	f__Lactobacillaceae	g__CALYQJ01	s__CALYQJ01 sp945285405	98.3933	39_2	0	95.56	0	393541	200-500Kb	Apis cerana	44	CALYQJ01 sp945285405	genome from metagenome	multi-marker approach	spades (v3.15.3)	Prodigal (v2.6.3)+Custom Filtering+DRAM (v1.4.6)	med	High Quality Draft	Medium Quality Draft	CheckM (v1.1.3)	no	barrnap	kmer+coverage	metabat	bwa
		C5-5_14	50.01	0	1176167	8	243460	147020	465654	1066	1.18M	C5-5	medium	d__Bacteria	p__Bacillota	c__Bacilli	o__Lactobacillales	f__Lactobacillaceae	g__CALYQJ01	s__CALYQJ01 sp945285405	52.7383	39_2	0	50.01	0	243460	200-500Kb	Apis cerana	44	CALYQJ01 sp945285405	genome from metagenome	multi-marker approach	spades (v3.15.3)	Prodigal (v2.6.3)+Custom Filtering+DRAM (v1.4.6)	med	Medium Quality Draft	Medium Quality Draft	CheckM (v1.1.3)	no	barrnap	kmer+coverage	metabat	bwa
		C6-1_13	92.5	0	1538181	19	124537	80956	403046	1392	1.54M	C6-1	high	d__Bacteria	p__Bacillota	c__Bacilli	o__Lactobacillales	f__Lactobacillaceae	g__CALYQJ01	s__CALYQJ01 sp945285405	95.0836	39_2	0	92.5	0	124537	100-200Kb	Apis cerana	44	CALYQJ01 sp945285405	genome from metagenome	multi-marker approach	spades (v3.15.3)	Prodigal (v2.6.3)+Custom Filtering+DRAM (v1.4.6)	med	High Quality Draft	Medium Quality Draft	CheckM (v1.1.3)	no	barrnap	kmer+coverage	metabat	bwa
		C6-2_18	92.94	0	1509946	53	63608	28489	175105	1396	1.51M	C6-2	high	d__Bacteria	p__Bacillota	c__Bacilli	o__Lactobacillales	f__Lactobacillaceae	g__CALYQJ01	s__CALYQJ01 sp945285405	95.3782	39_2	0	92.94	0	63608	50-100Kb	Apis cerana	44	CALYQJ01 sp945285405	genome from metagenome	multi-marker approach	spades (v3.15.3)	Prodigal (v2.6.3)+Custom Filtering+DRAM (v1.4.6)	med	High Quality Draft	Medium Quality Draft	CheckM (v1.1.3)	no	barrnap	kmer+coverage	metabat	bwa
		C6-3_2	95.04	0	1611012	21	394017	76714	490604	1449	1.61M	C6-3	high	d__Bacteria	p__Bacillota	c__Bacilli	o__Lactobacillales	f__Lactobacillaceae	g__CALYQJ01	s__CALYQJ01 sp945285405	97.8734	39_2	0	95.04	0	394017	200-500Kb	Apis cerana	44	CALYQJ01 sp945285405	genome from metagenome	multi-marker approach	spades (v3.15.3)	Prodigal (v2.6.3)+Custom Filtering+DRAM (v1.4.6)	med	High Quality Draft	Medium Quality Draft	CheckM (v1.1.3)	no	barrnap	kmer+coverage	metabat	bwa
		C6-4_10	94.86	0.26	1584329	14	181148	113166	258328	1447	1.58M	C6-4	high	d__Bacteria	p__Bacillota	c__Bacilli	o__Lactobacillales	f__Lactobacillaceae	g__CALYQJ01	s__CALYQJ01 sp945285405	96.2245	39_2	0	94.86	0.26	181148	100-200Kb	Apis cerana	44	CALYQJ01 sp945285405	genome from metagenome	multi-marker approach	spades (v3.15.3)	Prodigal (v2.6.3)+Custom Filtering+DRAM (v1.4.6)	med	High Quality Draft	Medium Quality Draft	CheckM (v1.1.3)	no	barrnap	kmer+coverage	metabat	bwa
		C6-5_13	84.04	0	1495580	18	216955	83087	371049	1381	1.5M	C6-5	medium	d__Bacteria	p__Bacillota	c__Bacilli	o__Lactobacillales	f__Lactobacillaceae	g__CALYQJ01	s__CALYQJ01 sp945285405	86.744	39_2	0	84.04	0	216955	200-500Kb	Apis cerana	44	CALYQJ01 sp945285405	genome from metagenome	multi-marker approach	spades (v3.15.3)	Prodigal (v2.6.3)+Custom Filtering+DRAM (v1.4.6)	med	Medium Quality Draft	Medium Quality Draft	CheckM (v1.1.3)	no	barrnap	kmer+coverage	metabat	bwa
		C7-1_14	95.04	0	1528298	26	111013	58780	232680	1381	1.53M	C7-1	high	d__Bacteria	p__Bacillota	c__Bacilli	o__Lactobacillales	f__Lactobacillaceae	g__CALYQJ01	s__CALYQJ01 sp945285405	97.5991	39_2	0	95.04	0	111013	100-200Kb	Apis cerana	44	CALYQJ01 sp945285405	genome from metagenome	multi-marker approach	spades (v3.15.3)	Prodigal (v2.6.3)+Custom Filtering+DRAM (v1.4.6)	med	High Quality Draft	Medium Quality Draft	CheckM (v1.1.3)	no	barrnap	kmer+coverage	metabat	bwa
		C7-2_23	95.04	0	1676954	20	209616	83847	351737	1539	1.68M	C7-2	high	d__Bacteria	p__Bacillota	c__Bacilli	o__Lactobacillales	f__Lactobacillaceae	g__CALYQJ01	s__CALYQJ01 sp945285405	97.7357	39_2	0	95.04	0	209616	200-500Kb	Apis cerana	44	CALYQJ01 sp945285405	genome from metagenome	multi-marker approach	spades (v3.15.3)	Prodigal (v2.6.3)+Custom Filtering+DRAM (v1.4.6)	med	High Quality Draft	Medium Quality Draft	CheckM (v1.1.3)	no	barrnap	kmer+coverage	metabat	bwa
		C7-4_4	94.38	0.26	1560029	30	82140	52000	198536	1430	1.56M	C7-4	high	d__Bacteria	p__Bacillota	c__Bacilli	o__Lactobacillales	f__Lactobacillaceae	g__CALYQJ01	s__CALYQJ01 sp945285405	95.573	39_2	0	94.38	0.26	82140	50-100Kb	Apis cerana	44	CALYQJ01 sp945285405	genome from metagenome	multi-marker approach	spades (v3.15.3)	Prodigal (v2.6.3)+Custom Filtering+DRAM (v1.4.6)	med	High Quality Draft	Medium Quality Draft	CheckM (v1.1.3)	no	barrnap	kmer+coverage	metabat	bwa
		C7-5_2	95.04	0	1724484	22	144522	78385	346504	1577	1.72M	C7-5	high	d__Bacteria	p__Bacillota	c__Bacilli	o__Lactobacillales	f__Lactobacillaceae	g__CALYQJ01	s__CALYQJ01 sp945285405	97.655	39_2	0	95.04	0	144522	100-200Kb	Apis cerana	44	CALYQJ01 sp945285405	genome from metagenome	multi-marker approach	spades (v3.15.3)	Prodigal (v2.6.3)+Custom Filtering+DRAM (v1.4.6)	med	High Quality Draft	Medium Quality Draft	CheckM (v1.1.3)	no	barrnap	kmer+coverage	metabat	bwa
		C9-1_11	93.02	0	1629887	4	463941	407471	654397	1454	1.63M	C9-1	high	d__Bacteria	p__Bacillota	c__Bacilli	o__Lactobacillales	f__Lactobacillaceae	g__CALYQJ01	s__CALYQJ01 sp945285405	95.8891	39_2	0	93.02	0	463941	200-500Kb	Apis cerana	44	CALYQJ01 sp945285405	genome from metagenome	multi-marker approach	spades (v3.15.3)	Prodigal (v2.6.3)+Custom Filtering+DRAM (v1.4.6)	med	High Quality Draft	Medium Quality Draft	CheckM (v1.1.3)	no	barrnap	kmer+coverage	metabat	bwa
		C9-2_7	95.04	0	1652713	18	231856	91817	392559	1517	1.65M	C9-2	high	d__Bacteria	p__Bacillota	c__Bacilli	o__Lactobacillales	f__Lactobacillaceae	g__CALYQJ01	s__CALYQJ01 sp945285405	97.7579	39_2	0	95.04	0	231856	200-500Kb	Apis cerana	44	CALYQJ01 sp945285405	genome from metagenome	multi-marker approach	spades (v3.15.3)	Prodigal (v2.6.3)+Custom Filtering+DRAM (v1.4.6)	med	High Quality Draft	Medium Quality Draft	CheckM (v1.1.3)	no	barrnap	kmer+coverage	metabat	bwa
		C9-3_8	85.17	0	1532515	7	343466	218930	535214	1395	1.53M	C9-3	medium	d__Bacteria	p__Bacillota	c__Bacilli	o__Lactobacillales	f__Lactobacillaceae	g__CALYQJ01	s__CALYQJ01 sp945285405	87.9734	39_2	0	85.17	0	343466	200-500Kb	Apis cerana	44	CALYQJ01 sp945285405	genome from metagenome	multi-marker approach	spades (v3.15.3)	Prodigal (v2.6.3)+Custom Filtering+DRAM (v1.4.6)	med	Medium Quality Draft	Medium Quality Draft	CheckM (v1.1.3)	no	barrnap	kmer+coverage	metabat	bwa
		C9-4_2	90.35	0.63	1462059	174	11021	8402	43698	1500	1.46M	C9-4	high	d__Bacteria	p__Bacillota	c__Bacilli	o__Lactobacillales	f__Lactobacillaceae	g__CALYQJ01	s__CALYQJ01 sp945285405	89.2561	39_2	0	90.35	0.63	11021	10-50Kb	Apis cerana	44	CALYQJ01 sp945285405	genome from metagenome	multi-marker approach	spades (v3.15.3)	Prodigal (v2.6.3)+Custom Filtering+DRAM (v1.4.6)	med	High Quality Draft	Medium Quality Draft	CheckM (v1.1.3)	no	barrnap	kmer+coverage	metabat	bwa
		C9-5_3	95.04	0	1601853	8	392610	200231	569847	1479	1.6M	C9-5	high	d__Bacteria	p__Bacillota	c__Bacilli	o__Lactobacillales	f__Lactobacillaceae	g__CALYQJ01	s__CALYQJ01 sp945285405	97.8726	39_2	0	95.04	0	392610	200-500Kb	Apis cerana	44	CALYQJ01 sp945285405	genome from metagenome	multi-marker approach	spades (v3.15.3)	Prodigal (v2.6.3)+Custom Filtering+DRAM (v1.4.6)	med	High Quality Draft	Medium Quality Draft	CheckM (v1.1.3)	no	barrnap	kmer+coverage	metabat	bwa
		F9-3_8	95.04	0	1644758	9	253376	182750	416495	1519	1.64M	F9-3	high	d__Bacteria	p__Bacillota	c__Bacilli	o__Lactobacillales	f__Lactobacillaceae	g__CALYQJ01	s__CALYQJ01 sp945285405	97.7771	39_2	0	95.04	0	253376	200-500Kb	Apis florea	44	CALYQJ01 sp945285405	genome from metagenome	multi-marker approach	spades (v3.15.3)	Prodigal (v2.6.3)+Custom Filtering+DRAM (v1.4.6)	med	High Quality Draft	Medium Quality Draft	CheckM (v1.1.3)	no	barrnap	kmer+coverage	metabat	bwa
		D1-1_15	57.63	1.13	1780778	48	173649	37099	503164	1452	1.78M	D1-1	medium	d__Bacteria	p__Pseudomonadota	c__Gammaproteobacteria	o__Enterobacterales	f__Enterobacteriaceae	g__CALYQQ01	s__	54.6391	104_1	0	57.63	1.13	173649	100-200Kb	Apis dorsata	6	CALYQQ01 SGB-104_1	genome from metagenome	multi-marker approach	spades (v3.15.3)	Prodigal (v2.6.3)+Custom Filtering+DRAM (v1.4.6)	med	Medium Quality Draft	Medium Quality Draft	CheckM (v1.1.3)	no	barrnap	kmer+coverage	metabat	bwa
		D1-5_12	80.31	3.08	2534585	418	9807	6063	48798	2268	2.53M	D1-5	medium	d__Bacteria	p__Pseudomonadota	c__Gammaproteobacteria	o__Enterobacterales	f__Enterobacteriaceae	g__CALYQQ01	s__	66.9466	104_1	0	80.31	3.08	9807	<10Kb	Apis dorsata	6	CALYQQ01 SGB-104_1	genome from metagenome	multi-marker approach	spades (v3.15.3)	Prodigal (v2.6.3)+Custom Filtering+DRAM (v1.4.6)	med	Medium Quality Draft	Medium Quality Draft	CheckM (v1.1.3)	no	barrnap	kmer+coverage	metabat	bwa
		D4-1_20	71.41	0.75	2485300	94	238376	26439	513919	2066	2.49M	D4-1	medium	d__Bacteria	p__Pseudomonadota	c__Gammaproteobacteria	o__Enterobacterales	f__Enterobacteriaceae	g__CALYQQ01	s__	70.389	104_1	0	71.41	0.75	238376	200-500Kb	Apis dorsata	6	CALYQQ01 SGB-104_1	genome from metagenome	multi-marker approach	spades (v3.15.3)	Prodigal (v2.6.3)+Custom Filtering+DRAM (v1.4.6)	med	Medium Quality Draft	Medium Quality Draft	CheckM (v1.1.3)	no	barrnap	kmer+coverage	metabat	bwa
		D5-2_26	56.03	2.17	1827891	140	92860	13056	197463	1593	1.83M	D5-2	medium	d__Bacteria	p__Pseudomonadota	c__Gammaproteobacteria	o__Enterobacterales	f__Enterobacteriaceae	g__CALYQQ01	s__	47.7037	104_1	0	56.03	2.17	92860	50-100Kb	Apis dorsata	6	CALYQQ01 SGB-104_1	genome from metagenome	multi-marker approach	spades (v3.15.3)	Prodigal (v2.6.3)+Custom Filtering+DRAM (v1.4.6)	med	Medium Quality Draft	Medium Quality Draft	CheckM (v1.1.3)	no	barrnap	kmer+coverage	metabat	bwa
		D6-5_11	64.06	0	2403966	314	10391	7655	32850	2066	2.4M	D6-5	medium	d__Bacteria	p__Pseudomonadota	c__Gammaproteobacteria	o__Enterobacterales	f__Enterobacteriaceae	g__CALYQQ01	s__	66.1101	104_1	0	64.06	0	10391	10-50Kb	Apis dorsata	6	CALYQQ01 SGB-104_1	genome from metagenome	multi-marker approach	spades (v3.15.3)	Prodigal (v2.6.3)+Custom Filtering+DRAM (v1.4.6)	med	Medium Quality Draft	Medium Quality Draft	CheckM (v1.1.3)	no	barrnap	kmer+coverage	metabat	bwa
		D6-2_16	90.88	0.13	2788281	95	50072	29350	124034	2806	2.79M	D6-2	high	d__Bacteria	p__Pseudomonadota	c__Gammaproteobacteria	o__Burkholderiales	f__Q3-R57-64	g__Q3-R57-64	s__	92.6211	48_1	1	90.88	0.13	50072	50-100Kb	Apis dorsata	4	Q3-R57-64 SGB-48_1	genome from metagenome	multi-marker approach	spades (v3.15.3)	Prodigal (v2.6.3)+Custom Filtering+DRAM (v1.4.6)	med	High Quality Draft	Medium Quality Draft	CheckM (v1.1.3)	no	barrnap	kmer+coverage	metabat	bwa
		D3-1_28	87.01	0.56	2718441	59	92381	46075	213128	2163	2.72M	D3-1	medium	d__Bacteria	p__Pseudomonadota	c__Gammaproteobacteria	o__Enterobacterales	f__Enterobacteriaceae	g__CALYQQ01	s__	86.7342	105_1	0	87.01	0.56	92381	50-100Kb	Apis dorsata	3	CALYQQ01 SGB-105_1	genome from metagenome	multi-marker approach	spades (v3.15.3)	Prodigal (v2.6.3)+Custom Filtering+DRAM (v1.4.6)	med	Medium Quality Draft	Medium Quality Draft	CheckM (v1.1.3)	no	barrnap	kmer+coverage	metabat	bwa
		D8-1_4	67.82	1.13	2261868	173	19139	13074	93765	1897	2.26M	D8-1	medium	d__Bacteria	p__Pseudomonadota	c__Gammaproteobacteria	o__Enterobacterales	f__Enterobacteriaceae	g__CALYQQ01	s__	64.3524	105_1	0	67.82	1.13	19139	10-50Kb	Apis dorsata	3	CALYQQ01 SGB-105_1	genome from metagenome	multi-marker approach	spades (v3.15.3)	Prodigal (v2.6.3)+Custom Filtering+DRAM (v1.4.6)	med	Medium Quality Draft	Medium Quality Draft	CheckM (v1.1.3)	no	barrnap	kmer+coverage	metabat	bwa
		C3-4_25	90.95	0.2	3005990	22	229367	136635	541722	2557	3.01M	C3-4	high	d__Bacteria	p__Pseudomonadota	c__Gammaproteobacteria	o__Enterobacterales	f__Enterobacteriaceae	g__JAATFO01	s__	91.6803	106_0	1	90.95	0.2	229367	200-500Kb	Apis cerana	1	JAATFO01 SGB-106_0	genome from metagenome	multi-marker approach	spades (v3.15.3)	Prodigal (v2.6.3)+Custom Filtering+DRAM (v1.4.6)	med	High Quality Draft	Medium Quality Draft	CheckM (v1.1.3)	no	barrnap	kmer+coverage	metabat	bwa
		D1-2_22	60.34	0	1877837	360	6412	5216	35065	1704	1.88M	D1-2	medium	d__Bacteria	p__Pseudomonadota	c__Gammaproteobacteria	o__Enterobacterales	f__Enterobacteriaceae	g__CALYQQ01	s__	62.2758	105_2	0	60.34	0	6412	<10Kb	Apis dorsata	17	CALYQQ01 SGB-105_2	genome from metagenome	multi-marker approach	spades (v3.15.3)	Prodigal (v2.6.3)+Custom Filtering+DRAM (v1.4.6)	med	Medium Quality Draft	Medium Quality Draft	CheckM (v1.1.3)	no	barrnap	kmer+coverage	metabat	bwa
		D1-5_33	61.83	0	2144493	353	7653	6075	25573	1914	2.14M	D1-5	medium	d__Bacteria	p__Pseudomonadota	c__Gammaproteobacteria	o__Enterobacterales	f__Enterobacteriaceae	g__CALYQQ01	s__	63.8064	105_2	0	61.83	0	7653	<10Kb	Apis dorsata	17	CALYQQ01 SGB-105_2	genome from metagenome	multi-marker approach	spades (v3.15.3)	Prodigal (v2.6.3)+Custom Filtering+DRAM (v1.4.6)	med	Medium Quality Draft	Medium Quality Draft	CheckM (v1.1.3)	no	barrnap	kmer+coverage	metabat	bwa
		D2-2_20	99.15	0	3076680	68	76855	45245	144214	2500	3.08M	D2-2	high	d__Bacteria	p__Pseudomonadota	c__Gammaproteobacteria	o__Enterobacterales	f__Enterobacteriaceae	g__CALYQQ01	s__	101.628	105_2	0	99.15	0	76855	50-100Kb	Apis dorsata	17	CALYQQ01 SGB-105_2	genome from metagenome	multi-marker approach	spades (v3.15.3)	Prodigal (v2.6.3)+Custom Filtering+DRAM (v1.4.6)	med	High Quality Draft	Medium Quality Draft	CheckM (v1.1.3)	no	barrnap	kmer+coverage	metabat	bwa
		D2-3_23	99.44	0.71	2867454	103	55314	27839	113936	2327	2.87M	D2-3	high	d__Bacteria	p__Pseudomonadota	c__Gammaproteobacteria	o__Enterobacterales	f__Enterobacteriaceae	g__CALYQQ01	s__	98.2948	105_2	0	99.44	0.71	55314	50-100Kb	Apis dorsata	17	CALYQQ01 SGB-105_2	genome from metagenome	multi-marker approach	spades (v3.15.3)	Prodigal (v2.6.3)+Custom Filtering+DRAM (v1.4.6)	med	High Quality Draft	Medium Quality Draft	CheckM (v1.1.3)	no	barrnap	kmer+coverage	metabat	bwa
		D2-5_22	51.88	0	1849416	389	5369	4754	38837	1682	1.85M	D2-5	medium	d__Bacteria	p__Pseudomonadota	c__Gammaproteobacteria	o__Enterobacterales	f__Enterobacteriaceae	g__CALYQQ01	s__	53.7742	105_2	0	51.88	0	5369	<10Kb	Apis dorsata	17	CALYQQ01 SGB-105_2	genome from metagenome	multi-marker approach	spades (v3.15.3)	Prodigal (v2.6.3)+Custom Filtering+DRAM (v1.4.6)	med	Medium Quality Draft	Medium Quality Draft	CheckM (v1.1.3)	no	barrnap	kmer+coverage	metabat	bwa
		D3-3_7	99.44	0	3070009	83	70886	36988	222413	2472	3.07M	D3-3	high	d__Bacteria	p__Pseudomonadota	c__Gammaproteobacteria	o__Enterobacterales	f__Enterobacteriaceae	g__CALYQQ01	s__	101.9	105_2	0	99.44	0	70886	50-100Kb	Apis dorsata	17	CALYQQ01 SGB-105_2	genome from metagenome	multi-marker approach	spades (v3.15.3)	Prodigal (v2.6.3)+Custom Filtering+DRAM (v1.4.6)	med	High Quality Draft	Medium Quality Draft	CheckM (v1.1.3)	no	barrnap	kmer+coverage	metabat	bwa
		D3-4_29	99.44	0	2977044	65	77257	45800	274509	2418	2.98M	D3-4	high	d__Bacteria	p__Pseudomonadota	c__Gammaproteobacteria	o__Enterobacterales	f__Enterobacteriaceae	g__CALYQQ01	s__	101.919	105_2	0	99.44	0	77257	50-100Kb	Apis dorsata	17	CALYQQ01 SGB-105_2	genome from metagenome	multi-marker approach	spades (v3.15.3)	Prodigal (v2.6.3)+Custom Filtering+DRAM (v1.4.6)	med	High Quality Draft	Medium Quality Draft	CheckM (v1.1.3)	no	barrnap	kmer+coverage	metabat	bwa
		D3-5_9	98.87	0	2523507	249	14589	10134	65005	2130	2.52M	D3-5	high	d__Bacteria	p__Pseudomonadota	c__Gammaproteobacteria	o__Enterobacterales	f__Enterobacteriaceae	g__CALYQQ01	s__	100.986	105_2	0	98.87	0	14589	10-50Kb	Apis dorsata	17	CALYQQ01 SGB-105_2	genome from metagenome	multi-marker approach	spades (v3.15.3)	Prodigal (v2.6.3)+Custom Filtering+DRAM (v1.4.6)	med	High Quality Draft	Medium Quality Draft	CheckM (v1.1.3)	no	barrnap	kmer+coverage	metabat	bwa
		D4-2_26	66.01	2.64	1833813	412	5163	4451	20904	1675	1.83M	D4-2	medium	d__Bacteria	p__Pseudomonadota	c__Gammaproteobacteria	o__Enterobacterales	f__Enterobacteriaceae	g__CALYQQ01	s__	54.6914	105_2	0	66.01	2.64	5163	<10Kb	Apis dorsata	17	CALYQQ01 SGB-105_2	genome from metagenome	multi-marker approach	spades (v3.15.3)	Prodigal (v2.6.3)+Custom Filtering+DRAM (v1.4.6)	med	Medium Quality Draft	Medium Quality Draft	CheckM (v1.1.3)	no	barrnap	kmer+coverage	metabat	bwa
		D4-4_5	98.16	0	2780649	128	33040	21723	141577	2293	2.78M	D4-4	high	d__Bacteria	p__Pseudomonadota	c__Gammaproteobacteria	o__Enterobacterales	f__Enterobacteriaceae	g__CALYQQ01	s__	100.455	105_2	0	98.16	0	33040	10-50Kb	Apis dorsata	17	CALYQQ01 SGB-105_2	genome from metagenome	multi-marker approach	spades (v3.15.3)	Prodigal (v2.6.3)+Custom Filtering+DRAM (v1.4.6)	med	High Quality Draft	Medium Quality Draft	CheckM (v1.1.3)	no	barrnap	kmer+coverage	metabat	bwa
		D6-3_17	99.44	0	3040074	63	95591	48255	206802	2450	3.04M	D6-3	high	d__Bacteria	p__Pseudomonadota	c__Gammaproteobacteria	o__Enterobacterales	f__Enterobacteriaceae	g__CALYQQ01	s__	101.966	105_2	0	99.44	0	95591	50-100Kb	Apis dorsata	17	CALYQQ01 SGB-105_2	genome from metagenome	multi-marker approach	spades (v3.15.3)	Prodigal (v2.6.3)+Custom Filtering+DRAM (v1.4.6)	med	High Quality Draft	Medium Quality Draft	CheckM (v1.1.3)	no	barrnap	kmer+coverage	metabat	bwa
		D6-5_18	62.85	0	2130492	333	8456	6397	35534	1876	2.13M	D6-5	medium	d__Bacteria	p__Pseudomonadota	c__Gammaproteobacteria	o__Enterobacterales	f__Enterobacteriaceae	g__CALYQQ01	s__	64.8482	105_2	0	62.85	0	8456	<10Kb	Apis dorsata	17	CALYQQ01 SGB-105_2	genome from metagenome	multi-marker approach	spades (v3.15.3)	Prodigal (v2.6.3)+Custom Filtering+DRAM (v1.4.6)	med	Medium Quality Draft	Medium Quality Draft	CheckM (v1.1.3)	no	barrnap	kmer+coverage	metabat	bwa
		D7-1_19	98.87	0	3060293	39	126017	78469	414026	2466	3.06M	D7-1	high	d__Bacteria	p__Pseudomonadota	c__Gammaproteobacteria	o__Enterobacterales	f__Enterobacteriaceae	g__CALYQQ01	s__	101.452	105_2	0	98.87	0	126017	100-200Kb	Apis dorsata	17	CALYQQ01 SGB-105_2	genome from metagenome	multi-marker approach	spades (v3.15.3)	Prodigal (v2.6.3)+Custom Filtering+DRAM (v1.4.6)	med	High Quality Draft	Medium Quality Draft	CheckM (v1.1.3)	no	barrnap	kmer+coverage	metabat	bwa
		D7-4_19	80.93	2.54	2210746	301	10467	7344	45899	1891	2.21M	D7-4	medium	d__Bacteria	p__Pseudomonadota	c__Gammaproteobacteria	o__Enterobacterales	f__Enterobacteriaceae	g__CALYQQ01	s__	70.2753	105_2	0	80.93	2.54	10467	10-50Kb	Apis dorsata	17	CALYQQ01 SGB-105_2	genome from metagenome	multi-marker approach	spades (v3.15.3)	Prodigal (v2.6.3)+Custom Filtering+DRAM (v1.4.6)	med	Medium Quality Draft	Medium Quality Draft	CheckM (v1.1.3)	no	barrnap	kmer+coverage	metabat	bwa
		D7-5_24	85.13	0	2536401	87	45338	29154	172595	2044	2.54M	D7-5	medium	d__Bacteria	p__Pseudomonadota	c__Gammaproteobacteria	o__Enterobacterales	f__Enterobacteriaceae	g__CALYQQ01	s__	87.4793	105_2	0	85.13	0	45338	10-50Kb	Apis dorsata	17	CALYQQ01 SGB-105_2	genome from metagenome	multi-marker approach	spades (v3.15.3)	Prodigal (v2.6.3)+Custom Filtering+DRAM (v1.4.6)	med	Medium Quality Draft	Medium Quality Draft	CheckM (v1.1.3)	no	barrnap	kmer+coverage	metabat	bwa
		D8-3_27	98.87	0	3123991	44	152532	70999	336287	2501	3.12M	D8-3	high	d__Bacteria	p__Pseudomonadota	c__Gammaproteobacteria	o__Enterobacterales	f__Enterobacteriaceae	g__CALYQQ01	s__	101.493	105_2	0	98.87	0	152532	100-200Kb	Apis dorsata	17	CALYQQ01 SGB-105_2	genome from metagenome	multi-marker approach	spades (v3.15.3)	Prodigal (v2.6.3)+Custom Filtering+DRAM (v1.4.6)	med	High Quality Draft	Medium Quality Draft	CheckM (v1.1.3)	no	barrnap	kmer+coverage	metabat	bwa
		D1-3_26	91.3	0	2279631	56	85879	40707	163936	1983	2.28M	D1-3	high	d__Bacteria	p__Pseudomonadota	c__Gammaproteobacteria	o__Enterobacterales	f__Enterobacteriaceae	g__Gilliamella	s__Gilliamella sp019469185	93.7897	84_1	1	91.3	0	85879	50-100Kb	Apis dorsata	10	Gilliamella sp019469185	genome from metagenome	multi-marker approach	spades (v3.15.3)	Prodigal (v2.6.3)+Custom Filtering+DRAM (v1.4.6)	med	High Quality Draft	Medium Quality Draft	CheckM (v1.1.3)	no	barrnap	kmer+coverage	metabat	bwa
		D4-2_24	91.3	0.09	2384140	171	22403	13942	153874	2209	2.38M	D4-2	high	d__Bacteria	p__Pseudomonadota	c__Gammaproteobacteria	o__Enterobacterales	f__Enterobacteriaceae	g__Gilliamella	s__	93.0585	83_1	1	91.3	0.09	22403	10-50Kb	Apis dorsata	31	Gilliamella SGB-83_1	genome from metagenome	multi-marker approach	spades (v3.15.3)	Prodigal (v2.6.3)+Custom Filtering+DRAM (v1.4.6)	med	High Quality Draft	Medium Quality Draft	CheckM (v1.1.3)	no	barrnap	kmer+coverage	metabat	bwa
		D6-2_37	92.05	0	1496647	39	71130	38375	176317	1426	1.5M	D6-2	high	d__Bacteria	p__Bacillota	c__Bacilli	o__Lactobacillales	f__Lactobacillaceae	g__Lactobacillus	s__	94.5099	31_1	1	92.05	0	71130	50-100Kb	Apis dorsata	30	Lactobacillus SGB-31_1	genome from metagenome	multi-marker approach	spades (v3.15.3)	Prodigal (v2.6.3)+Custom Filtering+DRAM (v1.4.6)	med	High Quality Draft	Medium Quality Draft	CheckM (v1.1.3)	no	barrnap	kmer+coverage	metabat	bwa
		M1-1_15	99	0.5	1933800	7	1175628	276257	1175628	1698	1.93M	M1-1	high	d__Bacteria	p__Pseudomonadota	c__Alphaproteobacteria	o__Acetobacterales	f__Acetobacteraceae	g__Commensalibacter	s__Commensalibacter sp003202795	99.5737	11_1	0	99	0.5	1175628	1-2Mb	Apis mellifera	22	Commensalibacter sp003202795	genome from metagenome	multi-marker approach	spades (v3.15.3)	Prodigal (v2.6.3)+Custom Filtering+DRAM (v1.4.6)	med	High Quality Draft	Medium Quality Draft	CheckM (v1.1.3)	no	barrnap	kmer+coverage	metabat	bwa
		D2-3_34	92.55	1.02	4176640	247	25981	16909	153638	3923	4.18M	D2-3	high	d__Bacteria	p__Pseudomonadota	c__Gammaproteobacteria	o__Enterobacterales	f__Enterobacteriaceae	g__Hafnia	s__Hafnia paralvei	88.7073	107_0	1	92.55	1.02	25981	10-50Kb	Apis dorsata	1	Hafnia paralvei	genome from metagenome	multi-marker approach	spades (v3.15.3)	Prodigal (v2.6.3)+Custom Filtering+DRAM (v1.4.6)	med	High Quality Draft	Medium Quality Draft	CheckM (v1.1.3)	no	barrnap	kmer+coverage	metabat	bwa
		M1-3_10	99	0.5	1933104	11	406138	175736	586011	1702	1.93M	M1-3	high	d__Bacteria	p__Pseudomonadota	c__Alphaproteobacteria	o__Acetobacterales	f__Acetobacteraceae	g__Commensalibacter	s__Commensalibacter sp003202795	99.3429	11_1	0	99	0.5	406138	200-500Kb	Apis mellifera	22	Commensalibacter sp003202795	genome from metagenome	multi-marker approach	spades (v3.15.3)	Prodigal (v2.6.3)+Custom Filtering+DRAM (v1.4.6)	med	High Quality Draft	Medium Quality Draft	CheckM (v1.1.3)	no	barrnap	kmer+coverage	metabat	bwa
		M1-4_5	99	0.5	1932712	6	1263395	322118	1263395	1697	1.93M	M1-4	high	d__Bacteria	p__Pseudomonadota	c__Alphaproteobacteria	o__Acetobacterales	f__Acetobacteraceae	g__Commensalibacter	s__Commensalibacter sp003202795	99.5893	11_1	0	99	0.5	1263395	1-2Mb	Apis mellifera	22	Commensalibacter sp003202795	genome from metagenome	multi-marker approach	spades (v3.15.3)	Prodigal (v2.6.3)+Custom Filtering+DRAM (v1.4.6)	med	High Quality Draft	Medium Quality Draft	CheckM (v1.1.3)	no	barrnap	kmer+coverage	metabat	bwa
		M1-5_20	99	0.5	1937824	7	488633	276832	779475	1696	1.94M	M1-5	high	d__Bacteria	p__Pseudomonadota	c__Alphaproteobacteria	o__Acetobacterales	f__Acetobacteraceae	g__Commensalibacter	s__Commensalibacter sp003202795	99.3832	11_1	0	99	0.5	488633	200-500Kb	Apis mellifera	22	Commensalibacter sp003202795	genome from metagenome	multi-marker approach	spades (v3.15.3)	Prodigal (v2.6.3)+Custom Filtering+DRAM (v1.4.6)	med	High Quality Draft	Medium Quality Draft	CheckM (v1.1.3)	no	barrnap	kmer+coverage	metabat	bwa
		M2-1_2	99	0.5	1971073	12	308839	164256	757229	1776	1.97M	M2-1	high	d__Bacteria	p__Pseudomonadota	c__Alphaproteobacteria	o__Acetobacterales	f__Acetobacteraceae	g__Commensalibacter	s__Commensalibacter sp003202795	99.282	11_1	0	99	0.5	308839	200-500Kb	Apis mellifera	22	Commensalibacter sp003202795	genome from metagenome	multi-marker approach	spades (v3.15.3)	Prodigal (v2.6.3)+Custom Filtering+DRAM (v1.4.6)	med	High Quality Draft	Medium Quality Draft	CheckM (v1.1.3)	no	barrnap	kmer+coverage	metabat	bwa
		M2-4_18	98.01	1.49	1876068	67	53880	28001	121195	1714	1.88M	M2-4	high	d__Bacteria	p__Pseudomonadota	c__Alphaproteobacteria	o__Acetobacterales	f__Acetobacteraceae	g__Commensalibacter	s__Commensalibacter sp003202795	92.9644	11_1	0	98.01	1.49	53880	50-100Kb	Apis mellifera	22	Commensalibacter sp003202795	genome from metagenome	multi-marker approach	spades (v3.15.3)	Prodigal (v2.6.3)+Custom Filtering+DRAM (v1.4.6)	med	High Quality Draft	Medium Quality Draft	CheckM (v1.1.3)	no	barrnap	kmer+coverage	metabat	bwa
		M3-3_7	99	0.5	1961768	8	349809	245221	757129	1765	1.96M	M3-3	high	d__Bacteria	p__Pseudomonadota	c__Alphaproteobacteria	o__Acetobacterales	f__Acetobacteraceae	g__Commensalibacter	s__Commensalibacter sp003202795	99.3092	11_1	0	99	0.5	349809	200-500Kb	Apis mellifera	22	Commensalibacter sp003202795	genome from metagenome	multi-marker approach	spades (v3.15.3)	Prodigal (v2.6.3)+Custom Filtering+DRAM (v1.4.6)	med	High Quality Draft	Medium Quality Draft	CheckM (v1.1.3)	no	barrnap	kmer+coverage	metabat	bwa
		M3-5_16	95.52	0.75	1921673	13	282862	147821	763191	1730	1.92M	M3-5	high	d__Bacteria	p__Pseudomonadota	c__Alphaproteobacteria	o__Acetobacterales	f__Acetobacteraceae	g__Commensalibacter	s__Commensalibacter sp003202795	94.5321	11_1	0	95.52	0.75	282862	200-500Kb	Apis mellifera	22	Commensalibacter sp003202795	genome from metagenome	multi-marker approach	spades (v3.15.3)	Prodigal (v2.6.3)+Custom Filtering+DRAM (v1.4.6)	med	High Quality Draft	Medium Quality Draft	CheckM (v1.1.3)	no	barrnap	kmer+coverage	metabat	bwa
		M4-1_6	99	0.5	1935154	9	351344	215017	490643	1708	1.94M	M4-1	high	d__Bacteria	p__Pseudomonadota	c__Alphaproteobacteria	o__Acetobacterales	f__Acetobacteraceae	g__Commensalibacter	s__Commensalibacter sp003202795	99.3112	11_1	0	99	0.5	351344	200-500Kb	Apis mellifera	22	Commensalibacter sp003202795	genome from metagenome	multi-marker approach	spades (v3.15.3)	Prodigal (v2.6.3)+Custom Filtering+DRAM (v1.4.6)	med	High Quality Draft	Medium Quality Draft	CheckM (v1.1.3)	no	barrnap	kmer+coverage	metabat	bwa
		M4-2_17	95.52	0.5	1871478	25	125712	74859	559440	1681	1.87M	M4-2	high	d__Bacteria	p__Pseudomonadota	c__Alphaproteobacteria	o__Acetobacterales	f__Acetobacteraceae	g__Commensalibacter	s__Commensalibacter sp003202795	95.6072	11_1	0	95.52	0.5	125712	100-200Kb	Apis mellifera	22	Commensalibacter sp003202795	genome from metagenome	multi-marker approach	spades (v3.15.3)	Prodigal (v2.6.3)+Custom Filtering+DRAM (v1.4.6)	med	High Quality Draft	Medium Quality Draft	CheckM (v1.1.3)	no	barrnap	kmer+coverage	metabat	bwa
		M4-4_16	62.85	0.25	1250276	14	127267	89305	299659	1115	1.25M	M4-4	medium	d__Bacteria	p__Pseudomonadota	c__Alphaproteobacteria	o__Acetobacterales	f__Acetobacteraceae	g__Commensalibacter	s__Commensalibacter sp003202795	64.1905	11_1	0	62.85	0.25	127267	100-200Kb	Apis mellifera	22	Commensalibacter sp003202795	genome from metagenome	multi-marker approach	spades (v3.15.3)	Prodigal (v2.6.3)+Custom Filtering+DRAM (v1.4.6)	med	Medium Quality Draft	Medium Quality Draft	CheckM (v1.1.3)	no	barrnap	kmer+coverage	metabat	bwa
		M4-5_15	98.51	0.5	1947668	20	160789	97383	388445	1753	1.95M	M4-5	high	d__Bacteria	p__Pseudomonadota	c__Alphaproteobacteria	o__Acetobacterales	f__Acetobacteraceae	g__Commensalibacter	s__Commensalibacter sp003202795	98.6486	11_1	0	98.51	0.5	160789	100-200Kb	Apis mellifera	22	Commensalibacter sp003202795	genome from metagenome	multi-marker approach	spades (v3.15.3)	Prodigal (v2.6.3)+Custom Filtering+DRAM (v1.4.6)	med	High Quality Draft	Medium Quality Draft	CheckM (v1.1.3)	no	barrnap	kmer+coverage	metabat	bwa
		M5-2_21	99	0.75	1955785	8	486348	244473	757036	1751	1.96M	M5-2	high	d__Bacteria	p__Pseudomonadota	c__Alphaproteobacteria	o__Acetobacterales	f__Acetobacteraceae	g__Commensalibacter	s__Commensalibacter sp003202795	98.133	11_1	0	99	0.75	486348	200-500Kb	Apis mellifera	22	Commensalibacter sp003202795	genome from metagenome	multi-marker approach	spades (v3.15.3)	Prodigal (v2.6.3)+Custom Filtering+DRAM (v1.4.6)	med	High Quality Draft	Medium Quality Draft	CheckM (v1.1.3)	no	barrnap	kmer+coverage	metabat	bwa
		M5-3_13	99	0.75	1955468	8	485663	244433	757107	1751	1.96M	M5-3	high	d__Bacteria	p__Pseudomonadota	c__Alphaproteobacteria	o__Acetobacterales	f__Acetobacteraceae	g__Commensalibacter	s__Commensalibacter sp003202795	98.1327	11_1	0	99	0.75	485663	200-500Kb	Apis mellifera	22	Commensalibacter sp003202795	genome from metagenome	multi-marker approach	spades (v3.15.3)	Prodigal (v2.6.3)+Custom Filtering+DRAM (v1.4.6)	med	High Quality Draft	Medium Quality Draft	CheckM (v1.1.3)	no	barrnap	kmer+coverage	metabat	bwa
		M5-4_18	99	0.75	1967175	10	353765	196717	757107	1760	1.97M	M5-4	high	d__Bacteria	p__Pseudomonadota	c__Alphaproteobacteria	o__Acetobacterales	f__Acetobacteraceae	g__Commensalibacter	s__Commensalibacter sp003202795	98.0639	11_1	0	99	0.75	353765	200-500Kb	Apis mellifera	22	Commensalibacter sp003202795	genome from metagenome	multi-marker approach	spades (v3.15.3)	Prodigal (v2.6.3)+Custom Filtering+DRAM (v1.4.6)	med	High Quality Draft	Medium Quality Draft	CheckM (v1.1.3)	no	barrnap	kmer+coverage	metabat	bwa
		M5-5_14	99	0.75	1953041	10	351304	195304	674408	1749	1.95M	M5-5	high	d__Bacteria	p__Pseudomonadota	c__Alphaproteobacteria	o__Acetobacterales	f__Acetobacteraceae	g__Commensalibacter	s__Commensalibacter sp003202795	98.0624	11_1	0	99	0.75	351304	200-500Kb	Apis mellifera	22	Commensalibacter sp003202795	genome from metagenome	multi-marker approach	spades (v3.15.3)	Prodigal (v2.6.3)+Custom Filtering+DRAM (v1.4.6)	med	High Quality Draft	Medium Quality Draft	CheckM (v1.1.3)	no	barrnap	kmer+coverage	metabat	bwa
		M6-4_9	99	0.75	1941168	8	351355	242646	928504	1702	1.94M	M6-4	high	d__Bacteria	p__Pseudomonadota	c__Alphaproteobacteria	o__Acetobacterales	f__Acetobacteraceae	g__Commensalibacter	s__Commensalibacter sp003202795	98.0583	11_1	0	99	0.75	351355	200-500Kb	Apis mellifera	22	Commensalibacter sp003202795	genome from metagenome	multi-marker approach	spades (v3.15.3)	Prodigal (v2.6.3)+Custom Filtering+DRAM (v1.4.6)	med	High Quality Draft	Medium Quality Draft	CheckM (v1.1.3)	no	barrnap	kmer+coverage	metabat	bwa
		M7-1_5	88.62	1.16	1702009	267	8171	6374	27134	1743	1.7M	M7-1	medium	d__Bacteria	p__Pseudomonadota	c__Alphaproteobacteria	o__Acetobacterales	f__Acetobacteraceae	g__Commensalibacter	s__Commensalibacter sp003202795	84.8106	11_1	0	88.62	1.16	8171	<10Kb	Apis mellifera	22	Commensalibacter sp003202795	genome from metagenome	multi-marker approach	spades (v3.15.3)	Prodigal (v2.6.3)+Custom Filtering+DRAM (v1.4.6)	med	Medium Quality Draft	Medium Quality Draft	CheckM (v1.1.3)	no	barrnap	kmer+coverage	metabat	bwa
		M7-2_5	99	1.74	2026007	15	279402	135067	479958	1842	2.03M	M7-2	high	d__Bacteria	p__Pseudomonadota	c__Alphaproteobacteria	o__Acetobacterales	f__Acetobacteraceae	g__Commensalibacter	s__Commensalibacter sp003202795	93.0626	11_1	0	99	1.74	279402	200-500Kb	Apis mellifera	22	Commensalibacter sp003202795	genome from metagenome	multi-marker approach	spades (v3.15.3)	Prodigal (v2.6.3)+Custom Filtering+DRAM (v1.4.6)	med	High Quality Draft	Medium Quality Draft	CheckM (v1.1.3)	no	barrnap	kmer+coverage	metabat	bwa
		M7-3_4	99	0.75	1957498	12	213150	163124	608987	1752	1.96M	M7-3	high	d__Bacteria	p__Pseudomonadota	c__Alphaproteobacteria	o__Acetobacterales	f__Acetobacteraceae	g__Commensalibacter	s__Commensalibacter sp003202795	97.9539	11_1	0	99	0.75	213150	200-500Kb	Apis mellifera	22	Commensalibacter sp003202795	genome from metagenome	multi-marker approach	spades (v3.15.3)	Prodigal (v2.6.3)+Custom Filtering+DRAM (v1.4.6)	med	High Quality Draft	Medium Quality Draft	CheckM (v1.1.3)	no	barrnap	kmer+coverage	metabat	bwa
		M7-4_4	99	0.5	1967686	8	488100	245960	757043	1748	1.97M	M7-4	high	d__Bacteria	p__Pseudomonadota	c__Alphaproteobacteria	o__Acetobacterales	f__Acetobacteraceae	g__Commensalibacter	s__Commensalibacter sp003202795	99.3822	11_1	0	99	0.5	488100	200-500Kb	Apis mellifera	22	Commensalibacter sp003202795	genome from metagenome	multi-marker approach	spades (v3.15.3)	Prodigal (v2.6.3)+Custom Filtering+DRAM (v1.4.6)	med	High Quality Draft	Medium Quality Draft	CheckM (v1.1.3)	no	barrnap	kmer+coverage	metabat	bwa
		D1-2_13	98.01	1.27	2080926	107	28531	19447	65055	1928	2.08M	D1-2	high	d__Bacteria	p__Pseudomonadota	c__Alphaproteobacteria	o__Acetobacterales	f__Acetobacteraceae	g__Commensalibacter	s__Commensalibacter sp945266285	93.9179	10_1	0	98.01	1.27	28531	10-50Kb	Apis dorsata	29	Commensalibacter sp945266285	genome from metagenome	multi-marker approach	spades (v3.15.3)	Prodigal (v2.6.3)+Custom Filtering+DRAM (v1.4.6)	med	High Quality Draft	Medium Quality Draft	CheckM (v1.1.3)	no	barrnap	kmer+coverage	metabat	bwa
		D1-3_43	99	0	2142982	6	376306	357163	846306	1886	2.14M	D1-3	high	d__Bacteria	p__Pseudomonadota	c__Alphaproteobacteria	o__Acetobacterales	f__Acetobacteraceae	g__Commensalibacter	s__Commensalibacter sp945266285	101.817	10_1	0	99	0	376306	200-500Kb	Apis dorsata	29	Commensalibacter sp945266285	genome from metagenome	multi-marker approach	spades (v3.15.3)	Prodigal (v2.6.3)+Custom Filtering+DRAM (v1.4.6)	med	High Quality Draft	Medium Quality Draft	CheckM (v1.1.3)	no	barrnap	kmer+coverage	metabat	bwa
		D1-4_24	99	0	2088346	12	189431	174028	726660	1820	2.09M	D1-4	high	d__Bacteria	p__Pseudomonadota	c__Alphaproteobacteria	o__Acetobacterales	f__Acetobacteraceae	g__Commensalibacter	s__Commensalibacter sp945266285	101.668	10_1	0	99	0	189431	100-200Kb	Apis dorsata	29	Commensalibacter sp945266285	genome from metagenome	multi-marker approach	spades (v3.15.3)	Prodigal (v2.6.3)+Custom Filtering+DRAM (v1.4.6)	med	High Quality Draft	Medium Quality Draft	CheckM (v1.1.3)	no	barrnap	kmer+coverage	metabat	bwa
		D1-5_36	97.26	0	2043409	42	79189	48652	251687	1783	2.04M	D1-5	high	d__Bacteria	p__Pseudomonadota	c__Alphaproteobacteria	o__Acetobacterales	f__Acetobacteraceae	g__Commensalibacter	s__Commensalibacter sp945266285	99.7402	10_1	0	97.26	0	79189	50-100Kb	Apis dorsata	29	Commensalibacter sp945266285	genome from metagenome	multi-marker approach	spades (v3.15.3)	Prodigal (v2.6.3)+Custom Filtering+DRAM (v1.4.6)	med	High Quality Draft	Medium Quality Draft	CheckM (v1.1.3)	no	barrnap	kmer+coverage	metabat	bwa
		D2-2_5	99	0	2122666	12	171962	176888	709221	1866	2.12M	D2-2	high	d__Bacteria	p__Pseudomonadota	c__Alphaproteobacteria	o__Acetobacterales	f__Acetobacteraceae	g__Commensalibacter	s__Commensalibacter sp945266285	101.648	10_1	0	99	0	171962	100-200Kb	Apis dorsata	29	Commensalibacter sp945266285	genome from metagenome	multi-marker approach	spades (v3.15.3)	Prodigal (v2.6.3)+Custom Filtering+DRAM (v1.4.6)	med	High Quality Draft	Medium Quality Draft	CheckM (v1.1.3)	no	barrnap	kmer+coverage	metabat	bwa
		D3-1_4	93.11	0	1826198	45	61564	40582	186224	1636	1.83M	D3-1	high	d__Bacteria	p__Pseudomonadota	c__Alphaproteobacteria	o__Acetobacterales	f__Acetobacteraceae	g__Commensalibacter	s__Commensalibacter sp945266285	95.5369	10_1	0	93.11	0	61564	50-100Kb	Apis dorsata	29	Commensalibacter sp945266285	genome from metagenome	multi-marker approach	spades (v3.15.3)	Prodigal (v2.6.3)+Custom Filtering+DRAM (v1.4.6)	med	High Quality Draft	Medium Quality Draft	CheckM (v1.1.3)	no	barrnap	kmer+coverage	metabat	bwa
		D3-2_5	100	1.49	2121735	11	539111	192885	715404	1844	2.12M	D3-2	high	d__Bacteria	p__Pseudomonadota	c__Alphaproteobacteria	o__Acetobacterales	f__Acetobacteraceae	g__Commensalibacter	s__Commensalibacter sp945266285	95.4467	10_1	0	100	1.49	539111	0.5-1Mb	Apis dorsata	29	Commensalibacter sp945266285	genome from metagenome	multi-marker approach	spades (v3.15.3)	Prodigal (v2.6.3)+Custom Filtering+DRAM (v1.4.6)	med	High Quality Draft	Medium Quality Draft	CheckM (v1.1.3)	no	barrnap	kmer+coverage	metabat	bwa
		D3-3_1	99	0.5	2158078	9	341436	239786	384201	1898	2.16M	D3-3	high	d__Bacteria	p__Pseudomonadota	c__Alphaproteobacteria	o__Acetobacterales	f__Acetobacteraceae	g__Commensalibacter	s__Commensalibacter sp945266285	99.2963	10_1	0	99	0.5	341436	200-500Kb	Apis dorsata	29	Commensalibacter sp945266285	genome from metagenome	multi-marker approach	spades (v3.15.3)	Prodigal (v2.6.3)+Custom Filtering+DRAM (v1.4.6)	med	High Quality Draft	Medium Quality Draft	CheckM (v1.1.3)	no	barrnap	kmer+coverage	metabat	bwa
		D3-4_10	90.55	0	1949196	8	373016	243649	709697	1709	1.95M	D3-4	high	d__Bacteria	p__Pseudomonadota	c__Alphaproteobacteria	o__Acetobacterales	f__Acetobacteraceae	g__Commensalibacter	s__Commensalibacter sp945266285	93.3666	10_1	0	90.55	0	373016	200-500Kb	Apis dorsata	29	Commensalibacter sp945266285	genome from metagenome	multi-marker approach	spades (v3.15.3)	Prodigal (v2.6.3)+Custom Filtering+DRAM (v1.4.6)	med	High Quality Draft	Medium Quality Draft	CheckM (v1.1.3)	no	barrnap	kmer+coverage	metabat	bwa
		D3-5_6	99	0.41	2222211	12	327045	185184	466431	1990	2.22M	D3-5	high	d__Bacteria	p__Pseudomonadota	c__Alphaproteobacteria	o__Acetobacterales	f__Acetobacteraceae	g__Commensalibacter	s__Commensalibacter sp945266285	99.737	10_1	0	99	0.41	327045	200-500Kb	Apis dorsata	29	Commensalibacter sp945266285	genome from metagenome	multi-marker approach	spades (v3.15.3)	Prodigal (v2.6.3)+Custom Filtering+DRAM (v1.4.6)	med	High Quality Draft	Medium Quality Draft	CheckM (v1.1.3)	no	barrnap	kmer+coverage	metabat	bwa
		D4-1_22	93.1	1.49	1932584	54	60058	35788	217082	1701	1.93M	D4-1	high	d__Bacteria	p__Pseudomonadota	c__Alphaproteobacteria	o__Acetobacterales	f__Acetobacteraceae	g__Commensalibacter	s__Commensalibacter sp945266285	88.0709	10_1	0	93.1	1.49	60058	50-100Kb	Apis dorsata	29	Commensalibacter sp945266285	genome from metagenome	multi-marker approach	spades (v3.15.3)	Prodigal (v2.6.3)+Custom Filtering+DRAM (v1.4.6)	med	High Quality Draft	Medium Quality Draft	CheckM (v1.1.3)	no	barrnap	kmer+coverage	metabat	bwa
		D4-2_14	99	0	2134235	10	326846	213423	383870	1865	2.13M	D4-2	high	d__Bacteria	p__Pseudomonadota	c__Alphaproteobacteria	o__Acetobacterales	f__Acetobacteraceae	g__Commensalibacter	s__Commensalibacter sp945266285	101.788	10_1	0	99	0	326846	200-500Kb	Apis dorsata	29	Commensalibacter sp945266285	genome from metagenome	multi-marker approach	spades (v3.15.3)	Prodigal (v2.6.3)+Custom Filtering+DRAM (v1.4.6)	med	High Quality Draft	Medium Quality Draft	CheckM (v1.1.3)	no	barrnap	kmer+coverage	metabat	bwa
		D4-3_5	99	0	2045693	33	108303	61990	251259	1780	2.05M	D4-3	high	d__Bacteria	p__Pseudomonadota	c__Alphaproteobacteria	o__Acetobacterales	f__Acetobacteraceae	g__Commensalibacter	s__Commensalibacter sp945266285	101.548	10_1	0	99	0	108303	100-200Kb	Apis dorsata	29	Commensalibacter sp945266285	genome from metagenome	multi-marker approach	spades (v3.15.3)	Prodigal (v2.6.3)+Custom Filtering+DRAM (v1.4.6)	med	High Quality Draft	Medium Quality Draft	CheckM (v1.1.3)	no	barrnap	kmer+coverage	metabat	bwa
		D4-4_18	86.57	1.84	1895733	261	9167	7263	57348	1859	1.9M	D4-4	medium	d__Bacteria	p__Pseudomonadota	c__Alphaproteobacteria	o__Acetobacterales	f__Acetobacteraceae	g__Commensalibacter	s__Commensalibacter sp945266285	79.3813	10_1	0	86.57	1.84	9167	<10Kb	Apis dorsata	29	Commensalibacter sp945266285	genome from metagenome	multi-marker approach	spades (v3.15.3)	Prodigal (v2.6.3)+Custom Filtering+DRAM (v1.4.6)	med	Medium Quality Draft	Medium Quality Draft	CheckM (v1.1.3)	no	barrnap	kmer+coverage	metabat	bwa
		D4-5_7	98.51	0	2131081	8	373176	266385	725483	1855	2.13M	D4-5	high	d__Bacteria	p__Pseudomonadota	c__Alphaproteobacteria	o__Acetobacterales	f__Acetobacteraceae	g__Commensalibacter	s__Commensalibacter sp945266285	101.326	10_1	0	98.51	0	373176	200-500Kb	Apis dorsata	29	Commensalibacter sp945266285	genome from metagenome	multi-marker approach	spades (v3.15.3)	Prodigal (v2.6.3)+Custom Filtering+DRAM (v1.4.6)	med	High Quality Draft	Medium Quality Draft	CheckM (v1.1.3)	no	barrnap	kmer+coverage	metabat	bwa
		D5-2_13	98.51	0	2082044	21	179986	99144	319996	1809	2.08M	D5-2	high	d__Bacteria	p__Pseudomonadota	c__Alphaproteobacteria	o__Acetobacterales	f__Acetobacteraceae	g__Commensalibacter	s__Commensalibacter sp945266285	101.168	10_1	0	98.51	0	179986	100-200Kb	Apis dorsata	29	Commensalibacter sp945266285	genome from metagenome	multi-marker approach	spades (v3.15.3)	Prodigal (v2.6.3)+Custom Filtering+DRAM (v1.4.6)	med	High Quality Draft	Medium Quality Draft	CheckM (v1.1.3)	no	barrnap	kmer+coverage	metabat	bwa
		D6-2_17	91.53	0.75	2000334	205	13629	9757	70221	1951	2.0M	D6-2	high	d__Bacteria	p__Pseudomonadota	c__Alphaproteobacteria	o__Acetobacterales	f__Acetobacteraceae	g__Commensalibacter	s__Commensalibacter sp945266285	89.878	10_1	0	91.53	0.75	13629	10-50Kb	Apis dorsata	29	Commensalibacter sp945266285	genome from metagenome	multi-marker approach	spades (v3.15.3)	Prodigal (v2.6.3)+Custom Filtering+DRAM (v1.4.6)	med	High Quality Draft	Medium Quality Draft	CheckM (v1.1.3)	no	barrnap	kmer+coverage	metabat	bwa
		D6-3_15	96.31	0	1971030	50	85011	39420	172683	1738	1.97M	D6-3	high	d__Bacteria	p__Pseudomonadota	c__Alphaproteobacteria	o__Acetobacterales	f__Acetobacteraceae	g__Commensalibacter	s__Commensalibacter sp945266285	98.8072	10_1	0	96.31	0	85011	50-100Kb	Apis dorsata	29	Commensalibacter sp945266285	genome from metagenome	multi-marker approach	spades (v3.15.3)	Prodigal (v2.6.3)+Custom Filtering+DRAM (v1.4.6)	med	High Quality Draft	Medium Quality Draft	CheckM (v1.1.3)	no	barrnap	kmer+coverage	metabat	bwa
		D6-5_19	99	0	2094292	50	59910	41885	160860	1847	2.09M	D6-5	high	d__Bacteria	p__Pseudomonadota	c__Alphaproteobacteria	o__Acetobacterales	f__Acetobacteraceae	g__Commensalibacter	s__Commensalibacter sp945266285	101.419	10_1	0	99	0	59910	50-100Kb	Apis dorsata	29	Commensalibacter sp945266285	genome from metagenome	multi-marker approach	spades (v3.15.3)	Prodigal (v2.6.3)+Custom Filtering+DRAM (v1.4.6)	med	High Quality Draft	Medium Quality Draft	CheckM (v1.1.3)	no	barrnap	kmer+coverage	metabat	bwa
		D7-1_5	91.82	0.62	1945530	215	13532	9048	45346	1899	1.95M	D7-1	high	d__Bacteria	p__Pseudomonadota	c__Alphaproteobacteria	o__Acetobacterales	f__Acetobacteraceae	g__Commensalibacter	s__Commensalibacter sp945266285	90.817	10_1	0	91.82	0.62	13532	10-50Kb	Apis dorsata	29	Commensalibacter sp945266285	genome from metagenome	multi-marker approach	spades (v3.15.3)	Prodigal (v2.6.3)+Custom Filtering+DRAM (v1.4.6)	med	High Quality Draft	Medium Quality Draft	CheckM (v1.1.3)	no	barrnap	kmer+coverage	metabat	bwa
		D7-2_24	96.52	0	2070653	7	387319	295807	846977	1808	2.07M	D7-2	high	d__Bacteria	p__Pseudomonadota	c__Alphaproteobacteria	o__Acetobacterales	f__Acetobacteraceae	g__Commensalibacter	s__Commensalibacter sp945266285	99.3444	10_1	0	96.52	0	387319	200-500Kb	Apis dorsata	29	Commensalibacter sp945266285	genome from metagenome	multi-marker approach	spades (v3.15.3)	Prodigal (v2.6.3)+Custom Filtering+DRAM (v1.4.6)	med	High Quality Draft	Medium Quality Draft	CheckM (v1.1.3)	no	barrnap	kmer+coverage	metabat	bwa
		M1-5_10	92.66	3.58	2656574	50	93378	53131	223540	2427	2.66M	M1-5	high	d__Bacteria	p__Pseudomonadota	c__Gammaproteobacteria	o__Enterobacterales	f__Enterobacteriaceae	g__Gilliamella	s__Gilliamella apicola_Q	77.2474	90_1	1	92.66	3.58	93378	50-100Kb	Apis mellifera	5	Gilliamella apicola_Q	genome from metagenome	multi-marker approach	spades (v3.15.3)	Prodigal (v2.6.3)+Custom Filtering+DRAM (v1.4.6)	med	High Quality Draft	Medium Quality Draft	CheckM (v1.1.3)	no	barrnap	kmer+coverage	metabat	bwa
		D7-4_17	99	0	2121619	8	280043	265202	660949	1838	2.12M	D7-4	high	d__Bacteria	p__Pseudomonadota	c__Alphaproteobacteria	o__Acetobacterales	f__Acetobacteraceae	g__Commensalibacter	s__Commensalibacter sp945266285	101.754	10_1	0	99	0	280043	200-500Kb	Apis dorsata	29	Commensalibacter sp945266285	genome from metagenome	multi-marker approach	spades (v3.15.3)	Prodigal (v2.6.3)+Custom Filtering+DRAM (v1.4.6)	med	High Quality Draft	Medium Quality Draft	CheckM (v1.1.3)	no	barrnap	kmer+coverage	metabat	bwa
[truncated: 3,138 more rows]
